# Supplementary material for: Empirical assessment of ChatGPT’s answering capabilities in natural science and engineering
Source: Sci Rep. 2024 Feb 29;14:4998. doi: 10.1038/s41598-024-54936-7 (PMC10904823; doi:10.1038/s41598-024-54936-7)
Supplement: Supplementary file 1 — Supplementary Information. [file 41598_2024_54936_MOESM1_ESM.xlsx]

## Sheet: README
chatGPT data analysis
sheet	description
data overview	overview of the questions from the participants, the corresponding answer from ChatGPT, the assessment of the answer, and the free text comments
data analysis	data analysis, calculating descriptive statistics
faculty - analysis	data analysis per faculty, choose the faculty to analyse with the yellow cell
impact - analysis	Aggregates the impact of answer implementation into eight impact types
free text comments	Defines a sentiment and category for the free text comments
free text comments - analysis	Analyzes the sentiment and categories for free text comments
faculty list (please do not delete)
Aerospace Engineering (AE)
Applied Sciences (AS)
Civil Engineering and Geosciences (CEG)
Mechanical, Maritime and Materials Engineering (3mE)
Electrical Engineering, Mathematics & Computer Science (EEMCS)

## Sheet: data overview
participant ID	Assessment date	chatGPT version	faculty	Bachelor question	Bachelor answer	Format of answer	Level of English	Question relatedness	Completeness of answer	Scientific correctness	Reasoning	Critical attitude	Impact of answer implementation	Awareness of impact	Type of impact (if previous two questions were applicable), e.g. social, environmental, economical	Free text comment (e.g., Is the answer wrong based on data bias? Where did the AI have problems? What was good?)	Master question	Master answer	Format of answer	Level of English	Question relatedness	Completeness of answer	Scientific correctness	Reasoning	Critical attitude	Impact of answer implementation	Awareness of impact	Type of impact (if previous two questions were applicable), e.g. social, environmental, economical	Free text comment (e.g., Is the answer wrong based on data bias? Where did the AI have problems? What was good?)	PhD question	PhD answer	Format of answer	Level of English	Question relatedness	Completeness of answer	Scientific correctness	Reasoning	Critical attitude	Impact of answer implementation	Awareness of impact	Type of impact (if previous two questions were applicable), e.g. social, environmental, economical	Free text comment (e.g., Is the answer wrong based on data bias? Where did the AI have problems? What was good?)
1	2022-12-23 16:10:14	v15.12.2022	Applied Sciences (AS)	How can one explain the dependence of the maximum in the electronic optical absorption spectrum on the length of oligoacenes, by using the the particle-in-a-box model?	The particle-in-a-box model is a simplified model that can be used to describe the energy levels of electrons in a confined region, such as an oligoacene. In this model, the electrons are assumed to be confined to a finite region (the "box") and can only occupy certain allowed energy levels, similar to how a particle in a box can only occupy certain allowed positions. The energy levels of the ele…	3	4	5	4	3	3	1	N/A	N/A			How does the effective mass of an electron in the conduction band of a semiconductor relate to the electronic structure of the conduction band?	The effective mass of an electron in a semiconductor is a measure of the electron's mass as it moves through the material. It is defined as the ratio of the electron's mass to its mass in a vacuum. In a semiconductor, the effective mass of an electron in the conduction band is usually different from its actual mass because the electron experiences a different environment within the material. The …	3	5	3	2	3	N/A	N/A	N/A	N/A			How is the rate (or strength) of photon absorption to an exciton state in a semiconductor influenced by the density of already present excitons?	The rate of photon absorption to an exciton state in a semiconductor is influenced by the density of already present excitons in a phenomenon known as exciton-exciton annihilation. When the density of excitons is high, there is a greater chance that an incoming photon will be absorbed by an exciton, rather than creating a new exciton. This can lead to a reduction in the overall absorption coeffic…	1	5	3	2	2	3	2	N/A	N/A
2	2022-12-23 16:31:23	v15.12.2022	Applied Sciences (AS)	A turbine is used for power generation. This machine takes high temperature heat from a thermal reservoir and produces a stream of waste heat at room temperature. What is the maximum efficiency of power generation?	The maximum efficiency of power generation in a turbine depends on the temperature difference between the thermal reservoir and the waste heat at room temperature, as well as the type of cycle being used. The maximum theoretical efficiency for a heat engine, such as a turbine, is known as the Carnot efficiency, which is given by the equation: Efficiency = 1 - (Tc / Th) Where Tc is the temperature…	5	4	5	5	5	4	4	5	5	economical	AI provides a more extensive answer than was asked for.	Hydrogen (P=200 bar, T=300K) is expanded through a Joule-Thomson valve with the aim to produce liquid hydrogen. The hydrogen flow through the valve is 0.01 kg/s. Calculate the amount of liquid hydrogen produced per hour.	To calculate the amount of liquid hydrogen produced per hour, you will need to determine the enthalpy of the hydrogen gas before and after expansion through the Joule-Thomson valve. You can then use the first law of thermodynamics to calculate the change in enthalpy and the amount of heat transfer that occurs during the expansion process. The first step is to determine the enthalpy of the hydroge…	1	4	2	1	1	1	1	1	1	economical	AI completely missed the point. I expect students to give a swift and correct answer	How could one efficiently integrate CO2 capture from the environment (i.e. from the air of sea), with subsequent conversion to yield methanol as a solar fuel?	There are several approaches that can be used to efficiently capture CO2 from the environment and convert it into methanol as a solar fuel. One possible approach is to use renewable energy sources, such as solar or wind power, to drive the CO2 capture and conversion process. One way to do this is through the use of an electrochemical cell, which uses electricity to drive the reaction between CO2 …	3	4	3	2	3	2	1	3	2	environmental	AI just list a few trends that can be found in literature
3	2022-12-23 20:05:23	v15.12.2022	Applied Sciences (AS)	Which fluid separations method is the best and why exactly?	There is no single "best" method for fluid separation, as the most appropriate method will depend on the specific characteristics of the fluid being separated and the goals of the separation process. Some common methods for separating fluids include: 1. Gravity separation: This involves allowing the fluids to separate naturally based on their densities. For example, oil and water can be separated…	5	3	5	4	4	4	3	4	3	Scientific, technical feasibility, eco-efficiency	Relatively good answers	Which are the domains of process intensification and can they overlap in applications?	Process intensification refers to the use of advanced technologies and techniques to increase the efficiency and performance of chemical and other types of processes. The goal of process intensification is to produce more product, reduce energy consumption and waste, and improve process safety and reliability. There are several domains of process intensification, including: 1. Chemical engineerin…	3	3	2	1	2	N/A	N/A	3	2	Scientific, technical	Poor answer, misinterpreting the question (or not really knowing the actual answer)	What is the best approach for multi-scale modeling going from molecule to enterprise level?	Multi-scale modeling is a approach that involves developing models that can capture phenomena and processes at multiple scales. This can be useful for understanding complex systems that involve interactions at different levels, such as molecular, cellular, tissue, organ, and system levels. There are several approaches that can be taken for multi-scale modeling, depending on the specific system be…	3	3	4	3	3	3	N/A	3	3
4	2022-12-23 20:46:11	v15.12.2022	Applied Sciences (AS)	What is the excess Gibbs free energy for an ideal solution?	The excess Gibbs free energy of an ideal solution is the difference between the Gibbs free energy of the solution and the sum of the Gibbs free energies of the pure components in the same amounts as in the solution. In an ideal solution, the excess Gibbs free energy is equal to zero because the solution behaves as if it were a pure substance with a chemical potential equal to the weighted average…	1	4	3	1	1	1	N/A	N/A	N/A		It understood "Excess Gibbs free energy of an ideal solution" as "Gibbs free energy of mixing". Neither the definition of excess Gibbs free energy was thus correct, and certainly the answer that in this case is simply "0" could not be achieved.	Why is the Riedel model superior to the Antoine correlation in predicting the vapour pressure versus temperature curve?	The Riedel model is a more accurate and reliable method for predicting the vapor pressure of a substance as a function of temperature compared to the Antoine correlation. This is because the Riedel model takes into account the effect of intermolecular forces on vapor pressure, whereas the Antoine correlation does not. The Riedel model uses an equation that includes a term for the attractive force…	3	5	5	1	3	2	1	3	N/A			How can hot electron transfer from plasmonic particles to adsorbed molecules be optimized?	Hot electron transfer from plasmonic particles to adsorbed molecules can be optimized through several approaches: 1. Size and shape of the plasmonic particles: The size and shape of the plasmonic particles can affect the ability of the particles to generate and sustain hot electrons. Smaller and more irregularly shaped particles can have higher hot electron yields due to their higher surface-to-v…	3	4	4	2	3	3	1	3	N/A
5	2022-12-24 10:44:33	v15.12.2022	Applied Sciences (AS)	What is the flow profile in a pipe at low Reynolds number?	At low Reynolds numbers, the flow in a pipe is typically laminar. This means that the fluid flows in a series of distinct layers, or laminae, with each layer sliding smoothly over the one below it. The flow is predictable and follows a smooth, parabolic shape known as the Poiseuille flow profile. In a pipe with a circular cross section, the velocity of the fluid at the center of the pipe is at it…	5	4	5	5	5	4	3	4	3		The answer included more information than was asked in the question. All parts of the answer are correct.	How does the root mean square displacement of a collection of Brownian particles scale with time?	The root mean square displacement (RMSD) of a collection of Brownian particles scales with time according to the Einstein relation: RMSD = sqrt(2Dt) where D is the diffusion coefficient and t is the time. This relation holds for a system in which the particles are undergoing Brownian motion, which is a type of random motion that occurs due to the constant collision of the particles with their sur…	5	4	5	5	5	4	3	4	3		My question for MSc level was also at a BLOOM level of “recall” (only on a more advanced topic) instead of “apply or analyse”. The performance is indeed quite similar to the first question.	What is the relationship between surfactant concentration at a liquid-liquid interface and overall mass transfer coefficient of a diffusant across the same interface?	The relationship between surfactant concentration at a liquid-liquid interface and the overall mass transfer coefficient of a diffusant across the same interface can be complex and may depend on various factors, including the properties of the diffusant and the surfactant, the nature of the liquid-liquid interface, and the operating conditions. In general, surfactants can reduce the surface tensi…	3	5	5	3	4	3	3	3	3		The answer correctly mentions two main phenomena at play in the system. The discussion of the first phenomenon is only partly relevant. The final conclusion that the answer depends on the specific characteristics of the system and there is not one simple answer, is correct.
6	2022-12-24 11:38:53	v15.12.2022	Applied Sciences (AS)	I have dissolved 400 g of NaCl in 1 L of water at room temperature, calculate the mass fraction of the solution.	To calculate the mass fraction of the NaCl solution, you need to divide the mass of the solute (NaCl) by the mass of the solvent (water) and multiply by 100%. The mass of the solvent can be calculated by subtracting the mass of the solute from the total mass of the solution. In this case, the mass of the solvent is 1 L of water * the density of water at room temperature (which is about 1 g/mL) = …	3	5	4	4	3	N/A	N/A	N/A	N/A	There is no obvious impact.	Not sure what this means. The answer was largely correct however it overlooked an important detail.	Explain why the monomers are the most prevalent in condensation polymerisation.	In condensation polymerization, two monomers react to form a dimer, which is then further condensed with another monomer to form a trimer, and so on, until a long chain polymer is formed. One of the monomers typically contains a functional group that can react with the functional group of the other monomer to form a covalent bond, while simultaneously releasing a small molecule, such as water or …	3	4	3	3	3	2	N/A	N/A	N/A	Na	It produced quite some text with general (or available) knowledge. It never got to the core of the question.	Is charge important for depletion flocculation?	In the context of water treatment, charge can be an important factor in depletion flocculation, which is a process used to remove suspended particles from water. In depletion flocculation, two types of particles are mixed together in water: a flocculant and the suspended particles that need to be removed. The flocculant is usually a polymer that has a charge opposite to the charge of the suspende…	3	4	4	4	3	3	N/A	N/A	N/A	NA	I'm not sure myself what the correct answer is. The AI system decided to go for a plausible but possibly incorrect rabbit hole.
7	2022-12-28 13:19:57	v15.12.2022	Applied Sciences (AS)	What are the two ideal flow reactors used in chemical engineering?	There are several types of flow reactors that are commonly used in chemical engineering, each with its own unique features and capabilities. Some of the most common types of flow reactors include: 1. Plug flow reactors (PFRs): Plug flow reactors are ideal for reacting systems in which the reactants are mixed together in a single, well-defined flow path. They are typically used in situations where…	5	4	5	5	4	N/A	N/A	4	N/A			What control volume for CO2 molecules should be used when considering climate change mitigation strategies?	When considering climate change mitigation strategies, it is important to consider the entire carbon cycle, including the sources and sinks of carbon dioxide (CO2). The control volume for CO2 molecules in this context would therefore need to encompass all of the major sources and sinks of CO2, including the atmosphere, oceans, land-based ecosystems (such as forests and soils), and human activitie…	3	3	4	3	4	N/A	N/A	3	3			What is the biggest barrier to implementing novel energy technologies and why? (Follow-up: Do you think the biggest barrier is technical, economical, societal or behavioral?)	There are several barriers that can prevent the implementation of novel energy technologies. Some of the most significant barriers include: 1. Technical barriers: These can include the lack of sufficient knowledge or understanding of a new technology, as well as the need to overcome technical challenges in order to make the technology practical and reliable. 2. Economic barriers: Novel energy tec…	3	3	3	2	3	2	N/A	3	N/A
8	2022-12-29 09:52:23	v15.12.2022	Applied Sciences (AS)	How to determine the number of stages in a distillation column?	There are several methods that can be used to determine the number of stages in a distillation column. The most common method is the McCabe-Thiele method, which involves plotting the equilibrium curve for the mixture being distilled and using it to determine the number of stages required to achieve the desired separation. To use the McCabe-Thiele method, you will need to have the following inform…	3	4	5	2	4	4	N/A	3	4	environmantal, economical		How to make an order of magnitude estimate for chemical product manufacturing?	To make an order of magnitude estimate for chemical product manufacturing, you can follow these steps: 1. Define the scope of the estimate. Determine what you are trying to estimate, such as the cost of producing a certain amount of a chemical product or the time it will take to complete a process. 2. Gather relevant information. Collect data on the various factors that will influence your estima…	3	3	3	2	4	3	2	3	3	environmental, economical		Is there a method to select the most energy efficient separation technology for each application?	There are several methods that can be used to select the most energy efficient separation technology for a particular application in chemical product manufacturing: 1. Process simulation: Process simulation software can be used to model different separation technologies and compare their energy consumption and efficiency. 2. Life cycle assessment (LCA): LCA is a technique that evaluates the envir…	1	3	3	3	4	2	2	N/A	N/A
9	2022-12-29 10:38:18	v15.12.2022	Applied Sciences (AS)	Why is the efficiency of a heat pump so much lower than you would expect based on thermodynamics	Heat pumps operate on the principles of thermodynamics and work by transferring heat from one place to another. The efficiency of a heat pump is typically measured by its coefficient of performance (COP), which is the ratio of the heat output of the heat pump to the electrical energy input required to run it. There are several reasons why the efficiency of a heat pump may be lower than you would …	3	4	5	2	4	2	1	4	N/A		AI did not address the fundamental thermodynamic limitation: irreversible character of any realistic device	Under what conditions is electrochemical conversion to be favoured over thermochemical conversion	Electrochemical conversion and thermochemical conversion are both methods of converting energy from one form to another, but they work in different ways. Electrochemical conversion involves the use of an electrochemical cell, in which a chemical reaction is used to produce electricity. This type of conversion is often used in batteries, fuel cells, and other devices that generate electricity. The…	1	4	2	2	2	1	1	3	1			What are the optical properties of an ideal smart window in a moderate climate	An ideal smart window in a moderate climate would have a number of optical properties that would make it effective at controlling the amount of light, heat, and solar energy that enters a building. Some of the key optical properties of an ideal smart window in a moderate climate might include: 1. High transmittance: The smart window should allow a high amount of light to pass through it, in order…	1	4	4	1	1	1	1	N/A	N/A
10	2023-01-02 15:41:42	v15.12.2022	Applied Sciences (AS)	What is the function of ATPase.	ATPase is an enzyme that catalyzes the hydrolysis (breakdown) of ATP (adenosine triphosphate) into ADP (adenosine diphosphate) and a free phosphate group. This process releases energy that is used by cells for various functions, such as muscle contraction, transport of substances across membranes, and synthesis of biomolecules. There are several different types of ATPases, including F-ATPases, V-…	5	4	5	4	5	4	N/A	4	N/A		The question was posed in a quite general fashion (there are multiple types of ATPases, which have some variation in function, although the common part is that it extracts energy from the ATP -> ADP conversion). ChatGPT correctly identifies there are multiple classes with different functionalities, and included this in the answer. In that sense, the answer is adequate and perhaps a bit more detai…	Explain the terms of the Herbert-Pirt equation.	The Herbert-Pirt equation is a mathematical model that describes the rate at which microorganisms grow and produce biomass under certain conditions. It is often used in the fields of microbiology and biotechnology to predict the growth of microorganisms in fermentation processes or to evaluate the effectiveness of bioprocesses. The Herbert-Pirt equation takes the following form: dX/dt = uX where …	1	3	2	1	1	1	2	2	N/A	economical; using wrong design equations would result in economic losses through faulty design. Of course, this can have other consequences too, but luckily we're not dealing with high T/P processes here.	The answer provided is simply not an answer to the question that was posed. CGPT interpreted the Herbert-Pirt relation as a simple mass balance for biomass growth, whereas the Herbert-Pirt relation in actuality provides the distribution of substrate (/energy) between the main cellular processes: growth, [production], maintenance. The Herbert-Pirt relation is hence related to the biomass mass bala…	Is a finite solution for the Navier Stokes equations guaranteed?	The Navier-Stokes equations are a set of partial differential equations that describe the motion of fluids. These equations are widely used in engineering and physics to model the behavior of fluids, including gases and liquids. In general, it is not guaranteed that a finite solution to the Navier-Stokes equations exists for all possible initial conditions and boundary conditions. In fact, it is …	5	4	4	3	4	3	2	3	N/A		The answer makes sense (guess there is sufficient material on the matter) but is relatively generic. The third paragraph especially looks a bit like bet-hedging ("there are certain classes for which it is known.... for example if [..] it is generally believed a finite solution exists .... however, it is not known if this is always the case") Aside from the first intro-paragraph, the answers are r…
11	2023-01-03 12:07:14	v15.12.2022	Applied Sciences (AS)	Which ideal reactor – a PFR or a CSTR – requires the smallest volume to reach a given conversion for a first order reaction?	For a first order reaction, the conversion is defined as the fraction of reactant that has been converted to product. The conversion can be expressed as: Conversion = (X) = (Moles of product)/(Moles of reactant) The volume of a reactor is an important consideration in chemical engineering, as it affects the cost and size of the reactor. In general, the volume of a reactor required to reach a give…	1	4	4	3	2	2	2	3	2		The final answer was correct, but the reasoning and some of the formulas were incorrect.	Which particle type of the Geldart classification is the most difficult to fluidize?	In the Geldart classification system, particles are divided into three categories based on their behavior when fluidized: Group A, Group B, and Group D. Group A particles are the easiest to fluidize, while Group D particles are the most difficult to fluidize. Group A particles are fine, dry, and spherical, and include materials such as sand and glass beads. These particles have a low density and …	1	4	4	1	2	2	2	3	2		In fluidization, four Geldart types are distinguished, and chatGPT only mentioned three. The most relevant type was missed.	Which parameters can be used to control whether you obtain film growth or island growth during atomic layer deposition?	There are several parameters that can be used to control the growth mode of a film during atomic layer deposition (ALD): 1. Precursor concentration: The concentration of the precursor in the gas phase can influence the growth mode of the film. Higher concentrations can lead to island growth, while lower concentrations can lead to film growth. 2. Deposition temperature: The temperature at which th…	5	4	4	4	4	4	N/A	4	4		Surprisingly, this most difficult question received the answer with the best quality.
12	2023-01-06 11:21:01	v15.12.2022	Applied Sciences (AS)	What is the hybridization of the carbonyl-C in acetone?	The carbonyl carbon in acetone is sp2 hybridized. This means that the carbon atom has three orbitals that are hybridized: two sp orbitals and one unhybridized p orbital. The sp2 hybridization of the carbonyl carbon allows it to form a double bond with the oxygen atom and also allows it to have a single bond with each of the two carbon atoms in the acetone molecule. To understand the hybridization…	5	4	5	4	4	N/A	N/A	4	N/A		The answer is mostly correct, it went slightly wrong regarding the number of mixed orbitals and naming of orbitals	What is an efficient cross coupling method to construct a C-C bond between a thiophene and an alkyne?	There are several cross coupling methods that can be used to construct a C-C bond between a thiophene and an alkyne. One efficient method is the Stille cross coupling reaction. In the Stille cross coupling reaction, a palladium catalyst is used to facilitate the formation of a C-C bond between a thiophene and an alkyne. The reaction typically takes place in the presence of a base and a coupling p…	5	4	5	5	4	N/A	N/A	4	N/A		the answer was mostly correct, but the name of the proposed reaction was wrong. the provided discussion was mostly on point.	What is the exchange rate of a hydrazone bond and how would incorporation of hydrazone crosslinks impact hydrogel rheology?	A hydrazone bond is a type of chemical bond that is formed between a hydrazine and a carbonyl compound. It is a relatively weak bond, with an exchange rate that is typically on the order of 10^-3 to 10^-5 s^-1. This means that the bond is relatively stable, but it can be broken under certain conditions, such as the presence of acid or base or high temperatures. The exchange rate of a hydrazone bo…	5	5	5	4	3	3	2	4	N/A		The first (factual) part is correct, the second (interpretation/application) part is sort of missing the point.
13	2023-01-07 00:03:42	v15.12.2022	Applied Sciences (AS)	Write the mole balance for a CSTR at steady-state and derive the performance equation for a first order irreversible reaction.	The mole balance for a CSTR (continuous stirred tank reactor) at steady-state can be written as follows: Input molar flow rate (F) - Output molar flow rate (F) - Molar flow rate of reactants consumed (r) = Change in moles of species within the CSTR (Δn) where F is the volumetric flow rate of the feed stream and r is the molar flow rate of reactants consumed in the reaction. The performance equati…	5	5	5	5	5	4	N/A	4	N/A		The answers do make sense based on the reasoning and expressions are accurate.	When does the active energy of a catalytic rection becomes a half in comparison to that of the intrinsic reaction?	The active energy of a catalytic reaction refers to the minimum amount of energy required for the reaction to occur. When the active energy of a catalytic reaction becomes half that of the intrinsic reaction, it means that the catalytic reaction can occur at half the energy required for the intrinsic reaction to occur. The intrinsic reaction is the hypothetical reaction that would occur in the ab…	3	5	5	3	3	3	N/A	3	N/A		The answers are given with a clear logic that makes sense but not as expected (although the reasoning is correct).	What is the strategy to design CO2-to-methanol catalysts highly active at low temperature?	There are several strategies that can be used to design CO2-to-methanol catalysts that are highly active at low temperatures: 1. Use metal catalysts with high activity for the CO2 reduction reaction, such as copper, silver, and zinc. These metals have a high affinity for CO2 and are able to reduce it to methanol at relatively low temperatures. 2. Use metal catalysts that are supported on a high s…	3	4	4	3	3	2	2	3	N/A		If a question is on the subject totally something new and not known well yet, many possibilities are given without priorities.
14	2023-01-30 23:16:27	v09.01.2023	Electrical Engineering, Mathematics & Computer Science (EEMCS)	What is the Laplace transform of 10*t*u(t)	The Laplace transform of 10*t*u(t) is 10/s^2.	5	4	5	5	5	4	N/A	5	N/A			What are the main resoans of using metalic sheath in high voltage cables ?	There are several reasons for using a metallic sheath in high voltage cables: 1. Protection: The metallic sheath provides physical protection for the cable and its insulation, preventing damage from external factors such as abrasion or mechanical stress. 2. Shielding: The metallic sheath can serve as an effective shield against electromagnetic interference, reducing the amount of electrical noise…	3	4	4	4	4	3	N/A	4	N/A			Why the lifetime curves of insulation material follow the power law ?	The lifetime of insulation materials often follows a power law because the degradation of the material is often caused by a large number of small defects or stressors, rather than a single, catastrophic event. The power law represents the probability that a randomly chosen defect will cause failure. This means that the lifetime of the insulation material is determined by the distribution of defec…	5	4	5	4	4	3	N/A	5	4
15	2023-01-30 23:20:08	v09.01.2023	Mechanical, Maritime and Materials Engineering (3mE)	Why is fluid dynamics an important topic for engineering ships and ocean structures?	Fluid dynamics is important for engineering ships and ocean structures because it provides a mathematical framework for understanding and predicting the behavior of fluids, such as water, in motion. This is crucial for designing and analyzing the hydrodynamics of ships and other marine structures, including resistance, propulsion, stability, and waves. Additionally, fluid dynamics also plays a ro…	5	4	4	4	4	N/A	N/A	N/A	N/A			What is the water wave dispersion relationship, and how is it important for the design of tests in a wave tank?	The water wave dispersion relationship is a mathematical relationship that describes the relationship between the wavelength and frequency of a water wave. It states that the velocity of a water wave is a function of the wavelength and the water depth, and is typically represented as a graph or equation. This relationship is important for the design of wave tank tests because it allows engineers …	3	3	4	2	3	3	N/A	N/A	N/A		The AI missed the application part of the question - so there isn't any impact.	What is the most general turbulence closure model for external flows and how can AI help answer this question?	The Reynolds-averaged Navier-Stokes (RANS) equations are the most widely used turbulence closure model for external flows. These equations are based on the Reynolds averaging of the governing equations of fluid dynamics and include a set of extra equations (called "turbulence closure models") to account for the effects of turbulence on the mean flow. Artificial intelligence (AI) can potentially h…	1	4	3	2	3	3	1	N/A	N/A		AI missed the point of the question, giving a pretty low-level (MSc or below) answer instead.
16	2023-01-30 23:25:51	v09.01.2023	Electrical Engineering, Mathematics & Computer Science (EEMCS)	What is De Morgan's laws?	De Morgan's laws are a set of two rules in Boolean algebra that state that the negation of a conjunction is equal to the disjunction of the negations, and the negation of a disjunction is equal to the conjunction of the negations. They are named after the British mathematician Augustus De Morgan, who formulated them in the mid-19th century. The two laws are: 1. !(A && B) = (!A || !B) 2. !(A || B)…	5	4	5	4	5	N/A	N/A	N/A	N/A			Discuss the advantages and disadvantages of entropy-based heuristics for constraint satisfaction problems.	Entropy-based heuristics for constraint satisfaction problems (CSPs) are a class of methods that use the concept of entropy to guide the search for solutions. The advantages of these methods include the ability to handle problems with complex constraints, the ability to find solutions that are close to optimal, and the ability to find solutions quickly. One of the main advantages of entropy-based…	3	3	4	2	3	3	2	3	2			Design an effective learning-based variable ordering heuristic for CSPs.	One approach to designing a learning-based variable ordering heuristic for CSPs is to use a combination of machine learning techniques and domain knowledge. 1. First, gather a large dataset of CSP problems and their corresponding solutions. 2. Use this dataset to train a machine learning model, such as a neural network, to predict the most likely next variable to assign based on the current state…	5	5	5	2	5	4	3	5	3
17	2023-01-30 23:35:09	v09.01.2023	Mechanical, Maritime and Materials Engineering (3mE)	List three main allotropes of carbon.	The three main allotropes of carbon are: 1. Diamond 2. Graphite 3. Fullerenes (such as C60)	5	5	5	5	5	N/A	N/A	N/A	N/A		Answering was concise and to the point.	Explain how the face-centred cubic and diamond lattices are linked, and derive the number of carbon atoms per diamond unit cell.	The face-centered cubic (FCC) lattice and the diamond lattice are closely related. The FCC lattice can be thought of as two interpenetrating simple cubic lattices, one of which is shifted by (1/2, 1/2, 1/2) in relation to the other. Each atom of the FCC lattice is shared by eight unit cells, with one atom at each corner of a cube and one atom in the center of each face. The diamond lattice is als…	3	4	4	4	2	3	1	N/A	N/A		First part of the answer started well (AI was able to phrase a general description correctly). However, second and third part of the answer was absolutely wrong (AI was unable to derive new information from a basic mathematical/symmetry concept).	Evaluate which thin-film deposition technique is best suited to coat only the outer surface of a 5-mm diameter stainless steel tube of 10-cm length with a metal nitride coating.	There are several thin-film deposition techniques that can be used to coat the outer surface of a stainless steel tube with a metal nitride coating. However, the best technique will depend on the specific properties of the metal nitride coating and the conditions in which the coating will be applied. Some popular techniques for this purpose include: 1. Physical Vapor Deposition (PVD): PVD is a va…	3	5	3	2	3	2	2	N/A	N/A		The answer is a grammatically correct text but it does not 'answer' to the question to evaluate the suitability of technologically relevant methods. In particular, the AI was able to reproduce general textbook fragments on the relevant methods, which are basically correct, but the AI was unable to distil the objective of the question. As a consequence, the AI answer feels like a deviating one.
18	2023-01-30 23:42:30	v09.01.2023	Applied Sciences (AS)	Do aerobic granular sludge reactors generate more nitrous oxide then regular wastewater treatment processes?	Aerobic granular sludge (AGS) reactors are a type of wastewater treatment process that uses granular sludge, rather than flocculent sludge, to treat wastewater. Nitrous oxide (N2O) is a greenhouse gas that is produced during the treatment of wastewater. It is produced by the denitrification process, which occurs when bacteria consume nitrate and nitrite in the wastewater and convert it to nitroge…	3	5	4	4	3	3	N/A	3	3	nvt	N2O question: A very general answer, good for general public missing known aspects such as contribution of nitrifiers and chemical reactions on N2O emissions	What is the competitive advantage of Comammox bacteria?	Comammox bacteria have the competitive advantage of being able to simultaneously oxidize ammonia (NH3) and reduce nitrite (NO2-) to nitrate (NO3-), a process known as complete ammonia oxidation. This allows them to play a key role in the nitrogen cycle and they are able to utilize a wider range of energy sources than other types of nitrifying bacteria, making them more versatile. Additionally, Co…	3	5	4	2	2	2	N/A	3	N/A	NVT	Answer is only fractional correct (25 %) the competitive advantage is not really given or wrong (Low O2 and low growth rate) Moreover conversion of nitrite to nitrate is oxidation and not reduction	What polymer characteristic is important for the stiffness of composite materials?	The modulus of elasticity, also known as Young's modulus, is an important characteristic that determines the stiffness of a polymer composite material. It is a measure of a material's resistance to being deformed when a load is applied and can be used to predict the behavior of a composite material under various loading conditions. A higher modulus of elasticity indicates a stiffer material, whil…	3	4	4	2	4	1	N/A	3	N/A	NVT	IN general the answer has no value.... Something like a circle is round, measuring if something is round indicates if it is circle. But no mechanism. To be frank: I knew thi sQ would be difficult to answer. A good chatrbot should just say: Sorry I do not know a proper answer
19	2023-01-31 00:09:38	v09.01.2023	Mechanical, Maritime and Materials Engineering (3mE)	The potential energy of a point mass can be written in Cartesian coordinates as V(x,y,z)=-1/2*k*(x^2+y^2+z^2). Determine the equation for the force vector acting on this point mass and explain how you obtain it.	The force vector acting on a point mass is given by the negative gradient of the potential energy with respect to the position vector r. In Cartesian coordinates, the gradient operator is given by the vector of partial derivatives: F = -grad(V) = -(∂V/∂x, ∂V/∂y, ∂V/∂z) Substituting the given potential energy function V(x,y,z) = -1/2*k*(x^2+y^2+z^2) into this expression, we find: F = -(-kx, -ky, -…	5	4	5	5	5	3	1	N/A	N/A		I deliberately gave the wrong sign for the potential energy of a (normal) spring. Although the mathematical answer was correct, the AI did not recognize that we were dealing with a spring with negative spring constant (I also did not ask for it, but a human might have noticed).	Two clocks run at the same frequency with a phase difference f. The phase difference can be described by the following differential equation: df/dt = mu*cos(f) + cos^2(f). When varying the parameter mu, what type(s) of bifurcations can occur in this system?	This differential equation describes a non-linear oscillator, and the parameter mu can be used to control the strength of the non-linearity. As the value of mu is varied, different types of bifurcations can occur in the system. - For low values of mu, the system behaves as a harmonic oscillator and the phase difference f oscillates at a constant frequency. - When mu exceeds a critical value, call…	3	5	2	4	2	1	1	N/A	N/A			What is the maximum f*Q product, of resonance frequency f and quality factor Q, that can theoretically be reached in high-stress silicon nitride resonators at room temperature (300K) and what is the best f*Q product achieved experimentally at room temperature (300K)?	The maximum f*Q product that can theoretically be reached in high-stress silicon nitride resonators at room temperature is dependent on various factors such as the quality of the material and the design of the resonator. However, as of my knowledge cutoff, the best f*Q product achieved experimentally at room temperature in high-stress silicon nitride resonators is around 10^14 Hz.	5	3	4	2	4	2	2	N/A	N/A
20	2023-01-31 00:18:53	v09.01.2023	Applied Sciences (AS)	Please give three characteristics of laser radiation	1. Coherence: Laser radiation is highly coherent, meaning that the waves are in phase and have a constant frequency. This results in a highly focused and intense beam of light. 2. Monochromaticity: Laser radiation is monochromatic, meaning that it consists of a single wavelength or color of light. This is in contrast to natural light sources, which typically produce a wide range of wavelengths. 3…	5	5	5	5	5	4	N/A	N/A	N/A			What are the boundary conditions of the electric and the magnetic field?	The boundary conditions for the electric field are that the tangential component of the electric field must be continuous across the boundary and the normal component of the electric flux density must be discontinuous by an amount proportional to the surface charge density on the boundary. The boundary conditions for the magnetic field are that the tangential component of the magnetic field must …	5	4	5	4	3	3	N/A	N/A	N/A			What is the origin of dark counts of superconduction nano-wire single photon detectors (SNSPD)?	The origin of dark counts in superconducting nano-wire single photon detectors (SNSPD) is a topic of active research. Some potential sources of dark counts include thermal excitations of the superconducting wire, electromagnetic interference, and defects in the nano-wire or surrounding materials. Additionally, dark counts may be caused by the presence of quasiparticles in the superconductor, whic…	5	4	5	3	4	3	3	N/A	N/A
21	2023-01-31 00:53:44	v09.01.2023	Electrical Engineering, Mathematics & Computer Science (EEMCS)	What is Born's rule?	Born's rule is a fundamental principle in quantum mechanics that describes the probability of finding a quantum system in a particular state. It states that the probability of a quantum system being in a particular state is proportional to the square of the amplitude of the wave function for that state. In other words, it tells us how likely it is to find a particle in a particular location or wi…	5	4	5	4	4	N/A	N/A	N/A	N/A		Pretty good answer	Write a 1000 words essay on organs-on-chip, highlighting origin, technology and applications.	Organs-on-chip is a relatively new technology that aims to replicate the functions of human organs in a laboratory setting. The goal of this technology is to create micro-scale models of organs that can be used for research and drug development. The origins of organs-on-chip can be traced back to the early 2000s, when researchers began experimenting with cell culture methods to create micro-scale…	5	4	5	5	4	4	N/A	N/A	N/A		Very good short essay, at the level of best master students	Is there a general algorithm to predict protein folding?	There is no general algorithm that can accurately predict protein folding for all proteins. However, various computational methods have been developed to predict the structure of proteins, including homology modeling, threading, and ab initio prediction methods. These methods use various types of information, such as the amino acid sequence, evolutionary relationships, and physical principles, to…	5	5	5	4	5	4	1	N/A	N/A		It was an open question, it gave a good answer, however without criticism.
22	2023-01-31 04:39:27	v09.01.2023	Civil Engineering and Geosciences (CEG)	Where would be the environmental impact highest: when an industry spills a high COD effluent to a small lake or a fast flowing river? Explain your answer	The environmental impact would likely be higher if an industry spills a high COD (chemical oxygen demand) effluent into a small lake. This is because small lakes have smaller water volumes and less flow, which means that pollutants are more concentrated and have less opportunity to be diluted or carried away. In contrast, fast-flowing rivers have larger water volumes and more flow, which means th…	3	5	5	3	2	2	1	3	2	Environmental	The AI answer was too simple. Students learn basic terminology and concepts in their lectures. I would expect that these would be used in such answer. The AI spoke about one concept (dilution if contaminants), which is not necessarily wrong as concept, but not what students would answer after the classes. The outcome of the question was correct	Explain why full nutrient removal, including simultaneous nitrification and denitrification is possible within an aerobic granule. Use the specific batch scheduling in your answer.	Aerobic granules are dense, spherical microbial communities that form in aerobic wastewater treatment systems. They are able to achieve high levels of nutrient removal, including simultaneous nitrification and denitrification, through a process called "batch scheduling." This process involves alternating periods of aerobic and anoxic conditions within the granule, allowing for the different micro…	3	5	4	1	3	3	2	3	N/A		The answer would have been right in normal conventional wastewater treatment, but since it was specifically about aerobic granular sludge, the reasoning became incorrect.	Which mechanism is responsible for the hydrogen production in the mild thermal pre-treatment technology Themista, during the treatment of waste activated sludge?	The mechanism responsible for hydrogen production in the mild thermal pre-treatment technology Themista during the treatment of waste activated sludge is known as thermochemical conversion. This process involves the use of heat and pressure to break down the organic matter in the sludge and convert it into a mixture of gases, including hydrogen. The temperatures and pressures used in this process…	3	5	5	3	5	2	N/A	N/A	N/A		The answer was correct, but too simple. I asked for a mechanism, but the description was general and superficial, Nothing I wouldnt know without some basic knowledge of the system and not the level I hoped for (i.e. I have to study myself on the why question, AI was not capable of it)
23	2023-01-31 06:25:57	v09.01.2023	Applied Sciences (AS)	What are the catalytically relevant residues in lipases?	Lipases are enzymes that catalyze the hydrolysis of ester bonds in lipids. The catalytically relevant residues in lipases include the serine, aspartic acid, and histidine residues that make up the catalytic triad. These residues play key roles in the catalytic mechanism of the enzyme, including the formation of a covalent intermediate and the stabilization of the transition state of the reaction.…	5	4	4	3	4	1	1	2	1	Summarises the 'generally accepted' opinion.	I think that ChatGPT is a good tool to summarise and nicely formulate general statements. Thus, it appears a nice tool to formulate introductions in reports and publications. It also is good to answer pure knowledge questions in exams. It completely fails as soon as scientific depths is required.	What is a green solvent?	A green solvent is a type of solvent that is considered to be environmentally friendly and has a lower toxicity than traditional solvents. These solvents are typically derived from renewable resources and have a lower impact on human health and the environment. Examples of green solvents include ethanol, methanol, and water.	3	3	4	1	3	1	1	1	1	as before	as before	How to increase the activity of flavin-dependent halogenases?	There are several ways to increase the activity of flavin-dependent halogenases, including: 1. Using a higher concentration of the enzyme. 2. Optimizing the reaction conditions, such as pH, temperature, and substrate concentration. 3. Using a different flavin cofactor or a modified flavin cofactor that has improved activity. 4. Screening for and using a halogenase variant with increased activity …	1	3	1	1	2	1	1	1	1		as said before: to address scientific questions, this tool does not give immediate good answers but just summarises what most researchers would do. This is not necessarily the smartest thing to do. Excessive use of ChatGPT (except as 'bullshit bingo generator') would lead to a leveling of research to mediocre.
24	2023-01-31 06:37:47	v09.01.2023	Mechanical, Maritime and Materials Engineering (3mE)	What is the equation to calculate the entropy production of a throttle?	The equation for the entropy production of a throttle is given by: ΔS = Q₁/T₁ - Q₂/T₂ Where: ΔS is the change in entropy Q₁ is the heat input to the system T₁ is the temperature at which the heat is input Q₂ is the heat output from the system T₂ is the temperature at which the heat is output This equation can be used to calculate the entropy production of a throttle, which is a device that regula…	1	5	3	1	1	1	1	1	N/A		The AI does not understand thermodynamics. It just finds equations, but cannot apply them to a situation.	What equation is use to calculate the coefficient of performance of an ideal vapour-compression refrigeration cycle?	The coefficient of performance (COP) of an ideal vapour-compression refrigeration cycle can be calculated using the equation: COP = (T_h - T_c) / (T_h - T_l) where T_h is the temperature of the heat source, T_c is the temperature of the cooled space, and T_l is the temperature of the refrigerant at the end of the cooling process. Note that this equation assumes an ideal vapor-compression refriger…	1	5	3	1	1	1	1	1	1		The answer is applicable to an ideal gas, but there that is completely irrelevant	How is the thermodynamic factor of a multicomponent fluid related to the Kirkwood-Buff coefficients?	The Kirkwood-Buff coefficients relate to the thermodynamic factor of a multicomponent fluid by describing the excess chemical potential of a component in a mixture, relative to its chemical potential in a pure state. The excess chemical potential can be related to the thermodynamic factor through the use of the Gibbs-Duhem equation. Specifically, the Kirkwood-Buff coefficients can be used to calc…	1	5	3	1	1	1	1	1	1
25	2023-01-31 07:24:58	v09.01.2023	Mechanical, Maritime and Materials Engineering (3mE)	What are the most important components in a robot system?	The most important components in a robot system are: 1. Sensors: for detecting and measuring information about the environment or the robot's own internal state. 2. Actuators: for converting electrical or other forms of energy into motion or other types of physical output. 3. A controller: for processing sensor input and determining the appropriate actuation commands. 4. Power source: for providi…	5	5	5	5	5	N/A	N/A	N/A	N/A	n/a	answer is textbook	What are similarities and differences between SVMs and GPs?	Support Vector Machines (SVMs) and Gaussian Processes (GPs) are both supervised learning algorithms that can be used for classification and regression tasks. Similarities: - Both SVMs and GPs try to find a decision boundary that maximally separates different classes in a dataset. - Both SVMs and GPs can handle non-linearly separable data by using kernel functions to project the data into a higher…	5	5	5	5	3	4	N/A	N/A	N/A	n/a	On a frist glance the answer looks correct, looking closer it mixes up some things slightly and the answer is not entirely self-consistent. Similar to an answer I would expect to get at an exam from a student who largely understood the concepts but hasn't mastered the topics fully yet - mentioning some vaguely remember things at an attempt to be 'close enough' to get points	What is the future of robot worker relations?	It is difficult to predict the exact future of robot worker relations, as it will likely depend on a variety of factors including advances in technology, changes in economic conditions, and shifts in societal attitudes. However, it is possible that robots will become more integrated into the workforce, potentially performing tasks that are dangerous or undesirable for humans. Additionally, as rob…	3	5	5	4	4	2	N/A	3	3	social, economical	The answer stays at the obvious, i.e., repeating established statements, rather than coming up with something new. Note: The question maybe wasn't phrased correctly to indicate that I was looking for something beyond the obvious.
26	2023-01-31 07:32:28	v09.01.2023	Mechanical, Maritime and Materials Engineering (3mE)	Why does galvanized steel protect so well against corrosion?	Galvanized steel is protected against corrosion because it is coated with a layer of zinc. The zinc acts as a barrier to protect the steel from water and air, which can cause rust and corrosion. Additionally, zinc is anodic to steel, meaning that it is more likely to corrode than steel. This means that if there is any damage to the coating, the zinc will corrode preferentially to the steel, prote…	5	4	5	5	5	4	4	5	4	The answer provided helps corrosion non-experts to evaluate the possible benefits of corrosion engineering solutions, in this case the use of galvanized steel vs unprotected steel. It would lead to further thinking, not a clearcut solution, but still: it may lead to positive environmental and economical impact.	The answer was particularly accurate, addressing both the passive and active protection mechanism of zinc to steel	What is the local corrosion mechanism for aluminium alloys?	The local corrosion mechanism for aluminium alloys is typically pitting corrosion. This type of corrosion is characterized by the formation of small, localized holes or pits in the surface of the metal. Pitting corrosion is typically caused by a combination of factors, including the presence of impurities or contaminants in the alloy, and the presence of corrosive agents such as salt or acid. Oth…	3	4	3	2	5	3	2	3	2	The asnwer only addresses one particular type of local corrosion without much detail on its initiation and propagation mechanism. In general, the answer is relatively shallow in depth (albeit correct).	The depth and breadth of the answer was limited: one local corrosion type was focused on, while there are many more, and for this particular corrosion type the description of its mechanism was shallow. Overall, a very general answer was provided, albeit correct in principle.	How can machine learning approaches help us to find alternative corrosion inhibitors to toxic chromates?	Machine learning approaches can be used to predict the corrosion inhibition properties of potential inhibitors by analyzing large amounts of data on the chemical properties of these compounds. This can include data on their molecular structure, electronic properties, and other characteristics that are thought to be related to their ability to inhibit corrosion. By training a machine learning mode…	5	4	5	4	5	4	4	4	4	The approach of ML to finding alternative protective chemicals to chromates is well described, albeit limited in depth, but possibly that could be expanded if asked for a description in x words, e.g. 500 words. In that case possibly an even more in-depth answer could have been provided. Just a thought.	Accurate description, albeit brief
27	2023-01-31 07:51:38	v09.01.2023	Mechanical, Maritime and Materials Engineering (3mE)	Have rehabilitation robots made post-stroke therapy better?	Rehabilitation robots have the potential to make post-stroke therapy more effective by providing precise and repetitive movement training, as well as objective measurements of progress. Studies have shown that robots can improve upper limb function in stroke patients, but more research is needed to fully understand their impact on recovery. Additionally, rehabilitation robots are also beneficial …	3	5	4	2	3	2	N/A	N/A	N/A		Interestingly, when I asked the same questions a few weeks ago, the answers were definitely much better. Not only more elaborate, but also aware of finer details. It is almost as if mass use of the system has made it answer simpler and more truncated.	When should I used closed-loop system identification on human movement, and when open loop?	Closed-loop system identification is typically used when studying human movement in a situation where the subject is actively controlling their movement, such as during a reaching or grasping task. This is because closed-loop identification allows for the measurement of the subject's control strategy and how it affects the dynamics of the movement. On the other hand, open-loop system identificati…	3	5	4	2	3	N/A	N/A	N/A	N/A			What is the role of inhibitory neurotransmitters in complex regional pain syndrome.	Inhibitory neurotransmitters, such as gamma-aminobutyric acid (GABA) and glycine, play a role in reducing the activity of neurons in the nervous system. In complex regional pain syndrome (CRPS), there is thought to be a dysfunction in the balance between inhibitory and excitatory neurotransmitters, leading to chronic pain and sensitivity in the affected limb. Research has suggested that there may…	3	5	4	3	4	3	N/A	N/A	N/A
28	2023-01-31 08:03:06	v09.01.2023	Electrical Engineering, Mathematics & Computer Science (EEMCS)	Write a function in C language that initialises an SPI interface on Texas Instruments MSP430 microcontroller.	``` #include <msp430.h> void initSPI() { // Set MOSI, SCLK as output pins P1DIR |= BIT1 + BIT2; // Set MISO as input pin P1DIR &= ~BIT3; // Enable the SPI module in the USCI_B0 control register UCB0CTL1 |= UCSWRST; UCB0CTL0 |= UCCKPH + UCMSB + UCMST + UCSYNC; UCB0CTL1 |= UCSSEL_2; // Set the clock divider to 4 UCB0BR0 = 4; UCB0BR1 = 0; // Release the USCI for operation UCB0CTL1 &= ~UCSWRST; } ```…	5	4	5	4	4	3	N/A	3	N/A			Write simple IEEE 802.11ac rate control algorithm in C language for a popular WiFi radio. The rate control code should be easy to read and understand to a novice programmer.	```c #include <stdio.h> int main() { int current_rate = 0; // current rate in Mbps int max_rate = 867; // maximum rate in Mbps for 802.11ac int min_rate = 6; // minimum rate in Mbps for 802.11ac int signal_strength = 0; // signal strength in dBm // Check signal strength if (signal_strength > -60) { // Set to maximum rate current_rate = max_rate; } else if (signal_strength < -80) { // Set to minim…	3	4	3	3	3	3	N/A	3	N/A			How to get a continuous measurements from a sensor (like accelerometer) connected to an embedded system that is powered intermittently, i.e. can switch on and off few times per second or minute. Provide your answer using a Python code.	One way to get continuous measurements from a sensor connected to an embedded system that is powered intermittently is to use a buffer to store the sensor data when the system is powered off, and then retrieve and process the stored data when the system is powered on again. Here is an example of how this can be done using Python: ``` import time # Initialize an empty buffer to store sensor data b…	3	4	3	3	4	N/A	N/A	3	3
29	2023-01-31 08:04:55	v09.01.2023	Aerospace Engineering (AE)	When should you apply the Weibull distribution to study reliability?	The Weibull distribution is often used to model the time-to-failure of a system or component. It is particularly useful when studying the reliability of systems or components that have a "bathtub" shaped failure rate, where the failure rate is high at first and then decreases over time. Additionally, it can be used to model systems that have a constant failure rate over time, as well as systems w…	3	4	4	3	3	1	1	2	1			How to construct a bathtub curve?	A bathtub curve is a graphical representation of the failure rate of a system over time. It is typically divided into three phases: an initial "infant mortality" phase, a relatively constant "useful life" phase, and a final "wear-out" phase. To construct a bathtub curve: 1. Gather data on the failure rate of the system over time. This data can be collected through field testing, simulation, or an…	3	3	3	3	3	3	1	1	1	dunno	nothing to say	What is the best model for prognostics?	The best model for prognostics depends on the specific application and the type of data being used. Some commonly used models for prognostics include: - Machine learning models such as Random Forest, Support Vector Machines, and Neural Networks - Survival analysis models such as the Weibull model and the Cox proportional hazards model - Physics-based models such as the Remaining Useful Life (RUL)…	3	3	2	1	2	1	1	2	1
30	2023-01-31 08:10:33	v09.01.2023	Civil Engineering and Geosciences (CEG)	What is the definition of effective stress in the context of soil mechanics	In soil mechanics, effective stress is defined as the total stress acting on a soil particle, minus the pore water pressure. It is used to calculate the shear strength of soil, and is calculated by subtracting the pore water pressure from the total stress acting on the soil. In other words, the effective stress is the stress that is available to resist shear, and is a measure of the "effective" o…	5	3	4	4	4	N/A	N/A	4	N/A	Would get full points on an exam		What would be an argument to avoid the use of constrant-strain elements in finite element calculation of geotechnical problems?	One argument against using constraint-strain elements in finite element calculations of geotechnical problems is that they can lead to unrealistic results. These elements assume that the soil is perfectly plastic, which is not always the case in reality. Additionally, the use of constraint-strain elements can lead to numerical instability, especially when modeling highly nonlinear soil behavior. …	3	3	3	1	2	1	N/A	N/A	N/A		Typo in question interpreted incorrectly: 'constrant' should have been 'constant' but was interpreted as 'constraint' which make no sense in the question. Answer is that of a student who does not know the answer but fills out something in the hope for some points.	What is a good approximation for the probability distribution of the minimum of a finite-length Gaussian process with a Gaussian kernel	The probability distribution of the minimum of a finite-length Gaussian process with a Gaussian kernel is not a standard distribution and does not have a closed-form expression. However, there are approximations and bounds that can be derived for this distribution. One such approximation is the Gumbel distribution, which has been shown to be a good fit for the distribution of the minimum of a Gau…	3	3	3	3	3	N/A	3	4	N/A
31	2023-01-31 08:17:04	v09.01.2023	Mechanical, Maritime and Materials Engineering (3mE)	What does the Q-factor of a resonator represent?	The Q-factor of a resonator represents the quality or "sharpness" of the resonance. A high Q-factor indicates a sharp resonance, with a narrow bandwidth and a high peak amplitude. A low Q-factor indicates a broad resonance, with a wide bandwidth and a low peak amplitude. The Q-factor is defined as the ratio of the energy stored in the resonator to the energy lost per cycle. It is a dimensionless …	5	4	2	4	5	1	N/A	2	2	scientific		I have a current passing through a slab of metal in the +x-direction. The slab extend over a width w in the +y-direction and is placed in a magnetic field pointing in the +z-direction. Where is the highest electrical potential located? at y=0 or y=w?	The highest electrical potential will be located at y=0, the edge of the slab closest to the point where the current enters the metal. This is because the magnetic field will exert a force on the electrons in the current, causing them to move in a circular motion and creating an induced current that flows in a direction opposite to the original current. This induced current will generate a voltag…	3	3	4	3	3	2	N/A	2	2	scientific		How does the mechanical resonances of a plants xylem vessels relate to the emitted acoustic emissions under drought stress?	When a plant's xylem vessels, which are responsible for transporting water from the roots to the leaves, become stressed due to drought, they can produce acoustic emissions. These emissions are caused by the mechanical resonances of the xylem vessels, which occur as the vessels become increasingly dehydrated and the water inside them begins to move more rapidly. This movement creates pressure wav…	1	3	2	1	3	1	1	3	1	scientific
32	2023-01-31 08:28:04	v09.01.2023	Aerospace Engineering (AE)	If we take gravity changes of a melting mass into account, how large is the sea level change at the Southpole due to melt of 100,000,000,000,000 kg of ice at the Northpole of the Earth?	The sea level change at the Southpole due to the melt of 100,000,000,000,000 kg of ice at the Northpole would be very small, on the order of a few millimeters. This is because the effects of gravity changes due to changes in the ice mass at the poles are largely cancelled out by changes in the Earth's rotation. Additionally, the majority of the meltwater would likely be absorbed by the ocean's cu…	3	4	3	2	3	2	1	3	2	Not applicable	All answers are "klok en klepel" answers, that is, essential elements are lacking and some elements are even wrong. However, the answers gave me the idea to ask students the same questions at a (could be take home) exam with questions and answers by ChatGPT given and asking the students: what do YOU think about this ChatGPT answer?	Would Jupitermoon Io show the same kind of volcanism if it were the only moon of Jupiter?	Io is the most volcanically active object in the solar system, with over 400 active volcanoes. It is thought that the intense volcanic activity on Io is caused by tidal heating, which occurs as a result of the significant gravitational forces exerted on the moon by Jupiter and the other Galilean moons (Europa, Ganymede, and Callisto). If Io were the only moon of Jupiter, it would still be affecte…	N/A	N/A	N/A	N/A	N/A	N/A	N/A	N/A	N/A		Similar as previous answer	Could there be extraterrestrial life in the outer regions of our Solar System?	It is possible that there may be some form of microbial life in the outer regions of our Solar System, such as on the moons of Jupiter and Saturn. However, the possibility of intelligent extraterrestrial life in these regions is considered to be unlikely due to the harsh conditions and lack of a significant heat source. Scientists continue to search for signs of life beyond Earth, and the discove…	N/A	N/A	N/A	N/A	N/A	N/A	N/A	N/A	N/A		Similar as first answer
33	2023-01-31 08:46:55	v09.01.2023	Civil Engineering and Geosciences (CEG)	How does sea ice fail when interacting with a vertically sided offshore structure?	Sea ice can fail when interacting with a vertically sided offshore structure in a number of ways, including: 1. Compression: When sea ice is pushed against a vertical structure, it can become compressed, causing the ice to fracture and break. 2. Scouring: As sea ice moves against a vertical structure, it can erode and scour away the ice, causing it to fail. 3. Bending: Sea ice can also fail due t…	5	3	4	3	3	N/A	N/A	3	4	Economical and environment	The AI gave too many examples (5) of which 3 make little sense in the context.	What are the characteristics of the three regimes of ice-induced vibrations: intermittent crushing, frequency lock-in and continuous brittle crushing.	The three regimes of ice-induced vibrations are: 1. Intermittent crushing: This occurs when the ice is thick and the structure is flexible, causing the ice to crush intermittently as the structure bends. 2. Frequency lock-in: This occurs when the natural frequency of the structure is close to the frequency of the ice-induced loads, causing the structure to vibrate at a specific frequency. 3. Cont…	5	4	5	3	4	N/A	N/A	3	N/A		This answer was quite good	What is the physical mechanism for frequency lock-in during ice-structure interaction?	Frequency lock-in during ice-structure interaction is a phenomenon that occurs when the natural frequency of an ice-structure system is close to the forcing frequency of the ice, such as the frequency of waves or currents. This causes the system to "lock in" to the forcing frequency, leading to large amplitude vibrations and potentially causing damage to the structure. The physical mechanism for …	3	4	5	4	2	N/A	1	2	N/A		Though the AI recognised this as a nonlinear problem, it fell for the common mistake of recognizing 'frequency lock-in' as a known physical phenomenon, whereas in our field it is a name given to something that does not resemble frequency lock-in as classically defined.
34	2023-01-31 08:47:22	v09.01.2023	Mechanical, Maritime and Materials Engineering (3mE)	Why is public transport more sustainable than private vehicles?	Public transport is more sustainable than private vehicles because it is more efficient in terms of energy use and space utilization. Public transport vehicles, such as buses and trains, can carry many more passengers than individual cars, which reduces the overall number of vehicles on the road and the associated emissions. Additionally, public transport systems often use alternative fuel source…	5	4	5	4	5	4	N/A	5	4	Environmental (disclaimer: the question was explicitly about sustainability)	It was a surprisingly complete answer. Only the final conclusion was too redundant, both regarding how it was written and content-wise	What is the Braess paradox?	The Braess paradox is a phenomenon in network theory where the addition of a new road or other transportation infrastructure can actually lead to longer travel times for all users of the network, rather than shorter travel times as one might expect. This can occur because the new infrastructure can create new bottlenecks or increase congestion on other parts of the network. The paradox was first …	5	4	5	3	5	N/A	N/A	4	4	Efficiency	I was surprised by an answer in plain terms that was actually quite accurate. Nevertheless, I believe the answer is far from self-explanatory.	Are shared autonomous vehicles going to increase or decrease congestion?	Shared autonomous vehicles (SAVs) have the potential to decrease congestion by increasing the overall efficiency of transportation systems. SAVs can be dispatched to pick up multiple passengers going in the same direction, reducing the number of vehicles on the road. They can also be programmed to take the most efficient routes, further reducing traffic. However, the exact impact of SAVs on conge…	5	4	5	2	3	4	3	2	3	Environmental	I asked about the potential vehicles of shared automated vehicles SAV in terms of congestion. Nowadays, there are "optimistic" predictions (SAV will decrease congestion because they can be routed efficiently and make users share a vehicle), and "pessimistic" ones (SAV will increase congestion because they will attract mostly public transport users). ChatGPT seems to only have considered the optim…
35	2023-01-31 08:48:09	v09.01.2023	Applied Sciences (AS)	What materials can be used to guide and manipulate light?	There are several types of materials that can be used to guide and manipulate light, including: 1. Optical fibers: These are thin glass or plastic fibers that are used to transmit light over long distances. 2. Mirrors: Mirrors can be used to reflect light, and can be used to direct light in a specific direction. 3. Lenses: Lenses can be used to focus light, and can also be used to spread light ou…	1	3	3	2	3	3	3	2	1		The AI had problems in specifically mentioning the materials that can be used to guide and manipulate light. For example, silicon dioxide, silicon nitride, ... It described "items", which was not the point of the question.	What are the fabrication steps to make a silicon nitride waveguide?	The fabrication steps for a silicon nitride waveguide typically include the following: 1. Patterning of the substrate: A silicon wafer is patterned with photolithography to define the waveguide structure. 2. Deposition of silicon nitride: The substrate is then coated with silicon nitride using a method such as chemical vapor deposition (CVD). 3. Removal of excess material: Excess silicon nitride …	1	3	3	1	3	1	2	1	1		The process described is wrong, since the substrate is usually never patterned. The silicon nitride is deposited over the substrate, a resist layer is spin coated and then exposed to uv light or an electron beam to define the structures. This last step is missing. Chatgpt is not giving enough details to replicate the process by a person that is not familiar to nanofabrication techniques.	What materials are more suitable to achieve high quality single photon sources?	Several types of materials have been found to be suitable for achieving high quality single photon sources, including: - Semiconductor quantum dots (QDs) in a host material such as InAs, GaAs, or CdSe - Nitrogen-vacancy (NV) centers in diamond - Rare-earth-doped crystals such as erbium-doped fiber and neodymium-doped yttrium orthosilicate (Nd:YSO) - Color centers in 2D materials such as MoS2 and …	5	3	4	4	4	3	2	4	3		All details given are correct, from materials to be used to the advantages of one or the other without asking explicitly to give that information
36	2023-01-31 08:59:04	v09.01.2023	Applied Sciences (AS)	Describe the energy levels of the hydrogen atom	The energy levels of the hydrogen atom are determined by the electron in the atom's movement around the nucleus. The energy levels are represented by the principal quantum number (n) and are designated as n = 1, 2, 3, and so on. The energy of the electron in the hydrogen atom increases as the value of n increases. The lowest energy level, or ground state, is n = 1, and the highest energy level is…	3	4	4	3	3	N/A	N/A	4	N/A	N/A	The answer is partly wrong (1st sentence) and on the whole rather superficial	Explain how a quantum algorithm can achieve exponential speed-up	A quantum algorithm can achieve exponential speed-up by utilizing the principles of quantum mechanics, such as superposition and entanglement, to perform certain operations much faster than classical algorithms. For example, the quantum algorithm for factoring large integers, known as Shor's algorithm, can factor a number exponentially faster than the best known classical algorithm. This is becau…	5	4	4	4	5	N/A	N/A	N/A	N/A	N/A	The answer is rather long and and partly repetitive - could have been (much) more compact	How does the charging power of a central-spin quantum battery scale with the number of charger qubits?	The charging power of a central-spin quantum battery scales with the number of charger qubits by increasing exponentially with the number of qubits. This is because the charging power is proportional to the number of charger qubits squared, which means that adding more qubits results in a much larger increase in charging power than adding the same number of qubits would for a classical battery.	1	3	4	1	1	1	1	2	N/A	N/A
37	2023-01-31 09:00:31	v09.01.2023	Applied Sciences (AS)	What is the time dependence of any operator for a particle in a quantum stationary state?	For a particle in a quantum stationary state, the time dependence of any operator is given by the Heisenberg equation of motion, which states that the time derivative of an operator is equal to the commutator of the operator with the Hamiltonian, multiplied by the imaginary unit (i). Mathematically, this can be written as: dO(t)/dt = i/ℏ [O(t),H] Where O(t) is the operator, H is the Hamiltonian o…	3	5	5	1	5	1	N/A	3	N/A		It repeated the definition from a textbook, but did not come to the conclusions that would be, for a student that had read an comprehended the concepts of the book, the obvious answer that stationary states have no time dependence. It did not actually calculate the answer, it repeated definitions in a textbook. This would give zero points in my exam.	Explain the mechanism of how anisotropy is generated in reactive ion etching?	Reactive ion etching (RIE) is a type of dry etching that uses a plasma to remove material from a substrate. Anisotropy, or the ability of the etch to preferentially remove material in a certain direction, can be generated in RIE by controlling the plasma conditions and the geometry of the etch chamber. One way to generate anisotropy is to use a magnetic field in the etch chamber. This can align t…	3	5	5	4	1	1	N/A	3	N/A		The first half the answer is has some element of truth: magnetic field are sometimes used in ion etching plasmas, but actually not for the purpose of creating directionality of the ions. Instead, electric fields create directionality. So here, it has interpreted the literature incorrectly. The second statement about masks is simply completely incorrect. This answer would earn zero points in my (p…	Can a non-classical state of a mechanical resonator be created using coherent drive signals using an optomechanical Kerr cavity in the weak anharmoncity limit?	It is possible to create non-classical states of a mechanical resonator using coherent drive signals in an optomechanical Kerr cavity in the weak anharmonicity limit. The optomechanical interaction between the optical and mechanical modes of the system can be used to generate non-classical states such as squeezed states and entangled states of the mechanical resonator. However, it is important to…	5	5	4	2	3	1	N/A	3	N/A		The answer here includes correct statements from the literature, but mostly meaningless with regards to the nature of the question, without physical justification. It misses an important ambiguity in the definition of a non-classical state, which is not well established in the literature. It also makes a conclusive statement without justifying it. If this were an online interview, I have the feel…
38	2023-01-31 09:04:20	v09.01.2023	Electrical Engineering, Mathematics & Computer Science (EEMCS)	How the DC machine works?	A DC machine, also known as a DC generator or DC motor, converts mechanical energy into electrical energy or vice versa. The machine consists of a rotor (rotating part) and a stator (stationary part). The rotor contains a field winding and the stator contains an armature winding. In a DC generator, the rotor rotates, causing the field winding to generate a magnetic field. This field induces a cur…	1	5	3	2	3	3	1	2	2	might be harmful to education and knowledge transfer	The answer could be based on wrong input, e.g. bad content on the internet. The position of the armature and field were swapped.	What is the essence of the park transformation?	The Park transformation is a mathematical technique used to transform a two-phase, three-wire system to a three-phase, two-wire system. It is used primarily in the field of power systems and electrical engineering. The transformation allows for the analysis and control of three-phase systems using only the information available on the two-wire system, making it a useful tool for power system anal…	3	4	3	2	3	2	2	2	2			How to size a wireless power transfer system?	To size a wireless power transfer (WPT) system, you will need to consider several factors, including the power level required by the device or devices you are trying to power, the distance between the transmitter and receiver, the desired efficiency of the system, and any potential interference or obstacles that may affect the power transfer. 1. Power level: The power level required by the device…	5	4	5	4	4	3	2	4	3
39	2023-01-31 09:12:15	v09.01.2023	Mechanical, Maritime and Materials Engineering (3mE)	How many days did it take to train ChatGPT and what computer infrastructure was used for training?	ChatGPT was trained on a dataset of billions of words using hundreds of powerful GPUs over a period of several months. The exact amount of time it took to train the model is not publicly disclosed. It is known that it was trained by OpenAI on its own computer infrastructure. However, the specific details of the infrastructure and the training process are not publicly available.	1	4	5	1	5	N/A	N/A	N/A	N/A		very vague and unsatisfying answer (``hundreds of GPUs and several months")	How many model parameters does ChatGPT contain?	ChatGPT contains 175 billion parameters.	5	3	5	4	5	N/A	N/A	N/A	N/A			What is the carbon footprint of training ChatGPT?	The carbon footprint of training a language model like ChatGPT can vary depending on factors such as the specific hardware and electricity sources used. However, it is estimated that the carbon footprint of training a large language model like GPT-3 could be on the order of several thousand metric tons of CO2. This is roughly equivalent to the annual emissions of several hundred passenger vehicle…	1	3	5	1	4	1	N/A	N/A	1	environmental
40	2023-01-31 09:21:14	v09.01.2023	Aerospace Engineering (AE)	Explain the concept of static stability for an aircraft.	Static stability refers to the tendency of an aircraft to return to its original attitude (pitch, roll, yaw) after being disturbed. A statically stable aircraft will return to its original attitude without any input from the pilot, while a statically unstable aircraft will continue to deviate from its original attitude unless the pilot intervenes. There are two types of static stability: positive…	5	4	5	4	3	2	N/A	1	N/A	Incorrect knowledge of aircraft stability can lead to aircraft crashes.	The first part of the answer is completely correct. In the second part, it makes a mistake by stating that negative static stability will return the aircraft to its original attitude, which will not happen.	Write a program that shows how a reinforcement learning agent can swing up and balance a simulated pendulum. Do this for both discrete and continuous action spaces and compare the responses in terms of control performance and training times.	I'm sorry, I am not able to write a program for you, but I can provide you with an overview of how a reinforcement learning agent can be used to swing up and balance a simulated pendulum in both discrete and continuous action spaces. For a discrete action space, the agent can be trained to take a series of discrete actions (e.g. applying a small force to the pendulum in a specific direction) in o…	3	5	5	3	5	4	N/A	4	3	n\a	The question was to provide a program, which it did not do. However, the main steps for creating such a program are clearly described.	How can handling quality requirements from civil aviation authorities be used in a reinforcement learning based automatic flight control system?	Handling quality requirements from civil aviation authorities in a reinforcement learning based automatic flight control system can be done by incorporating these requirements as constraints in the reward function of the reinforcement learning algorithm. The reward function is used to guide the learning process of the algorithm and is designed to optimize the control system's performance. By inco…	3	4	5	2	5	N/A	1	3	N/A		high level generic answer, which is correct, but misses all the details.
41	2023-01-31 09:21:31	v09.01.2023	Mechanical, Maritime and Materials Engineering (3mE)	How do you calculate the pressure drop for a flow in a pipe?	There are several ways to calculate the pressure drop for a flow in a pipe, but one of the most common methods is to use the Darcy-Weisbach equation, which is given by: ΔP = (f * L * v^2) / (2 * g * D) where: ΔP = pressure drop (Pa) f = friction factor (dimensionless) L = length of pipe (m) v = velocity of fluid (m/s) g = acceleration due to gravity (m/s^2) D = diameter of pipe (m) The friction f…	5	4	4	3	5	4	3	3	N/A			What is the critical velocity necessary to enable vertical hydraulic transport of large solid particles?	The critical velocity for vertical hydraulic transport of large solid particles is the minimum velocity at which the particles will remain suspended in the fluid and be carried upward by the flow. The exact value of the critical velocity will depend on the properties of the particles and the fluid, as well as the dimensions of the pipe or channel through which the fluid is flowing. Generally spea…	3	3	4	3	4	N/A	N/A	3	N/A			What is the environmental impact of deep sea mining?	Deep sea mining has the potential to cause significant environmental impacts, including destruction of deep sea habitats, disruption of ocean ecosystems, and release of pollutants. The extraction process can also release large amounts of sediment into the water, which can smother deep sea organisms and alter the chemistry of the surrounding water. Additionally, the use of heavy machinery and the …	3	3	4	3	3	2	1	2	1	economical, social, environmental	The answer clearly shows a data bias. Within the context of deep sea mining, the opposition is more vocal and more active in communication. The answer provided only shows what is communicated by the majority. Qualitatively, the answer is correct, but without any quantification, the answer just lacks reliability
42	2023-01-31 09:21:35	v09.01.2023	Mechanical, Maritime and Materials Engineering (3mE)	What are the advantages of lidar over camera sensors in autonomous driving?	Lidar sensors have several advantages over camera sensors in autonomous driving, including: 1. Range: Lidar sensors can accurately measure distances up to hundreds of meters, while camera sensors are typically limited to around 100 meters. 2. Resolution: Lidar sensors can provide high-resolution 3D point clouds, while cameras are limited to 2D images. 3. Lighting conditions: Lidar sensors are not…	5	5	5	4	3	N/A	N/A	2	1	Suboptimal design choices for safety critical systems like autonomous vehicles	1.2 and 1.5 are wrong; lidar has a much lower resolution than cameras	What are three advantages of range view over birds-eye view representations in 3d object detection?	1. Range view representations can provide more accurate depth information, allowing for more precise 3D object detection. 2. Range view representations can be less affected by occlusions and viewpoint changes, resulting in more robust object detection performance. 3. Range view representations can also provide more detailed information about the shape and structure of objects, enabling more accur…	5	5	5	4	1	N/A	1	2	1	Suboptimal design choices for safety critical systems like autonomous vehicles	None of the answers make sense, even though they "sound" correct. If I flip the question and ask the other way around, it will tell me the opposite about occlusion (that birds-eye view has less occlusion), so again not consistent.	How can an object detection method infer object velocity from a single image?	It is not possible to infer the velocity of an object from a single image alone. Velocity requires information about the change in position of an object over time, and a single image provides only a snapshot of an object's position at one specific moment in time. In order to infer the velocity of an object, multiple images of the object taken at different times would be needed, and the change in …	5	5	5	4	2	2	1	2	1	Suboptimal design choices for safety critical systems like autonomous vehicles	If I change "How can an object detection method infer object velocity from a single image?" to "How can an object detection method infer relative object velocity from a single image? Can it use motion blur?", then it does say it is possible, whereas otherwise it just pastes a standard text about needing two images to compute velocity. Hence ChatGPT does not have a consistent "opinion".
43	2023-01-31 09:22:43	v09.01.2023	Applied Sciences (AS)	Suppose an enzyme solution is concentrated by ultrafiltration in a conventional batch set-up. However, after one hour of permeation at specific settings, the achieved concentration factor is too low. Mention two settings of the used equipment that could have been put at a different value in order to achieve a higher concentration factor.	1. Transmembrane pressure (TMP): Increasing the TMP would increase the driving force for water and small solutes to permeate through the membrane, resulting in a higher concentration factor. 2. Membrane pore size: Using a membrane with smaller pore size would allow for the retention of smaller enzyme molecules, resulting in a higher concentration factor.	N/A	N/A	N/A	N/A	N/A	N/A	N/A	N/A	N/A			A suspension with a continuous flow rate of 0.04 m3/s needs to be filtered by using a rotary drum filter. The question is: what is the filter area required? To sort this out, a Buchner funnel experiment is performed using the same suspension and filter medium. Available data (you might not need all): Büchner funnel filtration experiment: after t = 1 min the top particles are just dry. Then filtra…	The filter area required for the rotary drum filter can be calculated using the following equation: A = Q/(ΔP/ρ*g*h) where Q is the flow rate, ΔP is the pressure drop, ρ is the density of the suspension, g is the acceleration due to gravity, and h is the height of the filter cake. In this case, h can be calculated using the parameters from the Büchner funnel experiment: h = Vc/(A*1/4) = 1 mL / (1…	5	5	5	5	2	2	N/A	N/A	N/A			An enzyme has been found for decarboxylation of aqueous sodium cinnamate, to get styrene and CO2. This might be use in a renewable route to polystyrene. The enzymatic reaction has to be kept at pH = 7.0 while cinnamic acid has a pKa of 4.4. The reaction can be written as: Cinnamate- (aq) + H+ (aq) -> styrene (aq) + CO2 (g) The enzyme is stable upon immobilization. However, from the given informat…	Two reasons to avoid packing the immobilized particles in a column for use as a plug flow reactor for the enzymatic decarboxylation of aqueous sodium cinnamate are: 1) The pH of the reaction needs to be maintained at 7.0, which is higher than the pKa of cinnamic acid (4.4). This means that the reaction may not proceed efficiently if the pH deviates from 7.0. 2) The styrene produced is in aqueous …	N/A	N/A	N/A	N/A	N/A	N/A	N/A	N/A	N/A
44	2023-01-31 09:24:12	v09.01.2023	Civil Engineering and Geosciences (CEG)	What is the importance of water in Dutch culture?	Water plays a significant role in Dutch culture, as the country is known for its flat landscape and many canals, rivers, and lakes. The Dutch have a long history of managing and controlling water, dating back to the Middle Ages when they built dams and dikes to protect their land from flooding. This has led to the development of a strong water management culture in the Netherlands, with a focus o…	3	4	4	3	4	4	1	N/A	N/A		Answer is mostly correct, but contains a small error (calling Monet a Dutch painter) and mostly reiterates clichés. May interpret key terms in the question (e.g. "culture") differently as explained in a lecture.	Do the Netherlands implement the Water Framework Directive correctly, focusing on Nitrate pollution?	The Netherlands has been facing challenges in implementing the European Union's Water Framework Directive (WFD) with regards to nitrate pollution. The WFD requires that all surface waters in the EU reach "good ecological status" by 2027, and nitrate pollution from agriculture is a significant contributor to poor water quality in the Netherlands. The Netherlands has implemented a number of measure…	3	5	4	3	4	4	1	N/A	N/A		Lacks details (including some that might have been discussed in lectures or study materials) but is mostly correct.	What is the importance of water heritage for climate adaptation in the Netherlands?	Water heritage refers to the traditional knowledge, skills, and practices related to managing water resources, such as dikes, canals, and floodplains. In the Netherlands, where much of the land is below sea level and prone to flooding, water heritage plays a critical role in climate adaptation. The country's long history of living with water has resulted in a unique culture and infrastructure tha…	3	5	4	2	4	3	1	N/A	N/A		Rather superficial answer.
45	2023-01-31 09:39:08	v09.01.2023	Mechanical, Maritime and Materials Engineering (3mE)	Can you name two inventions that would not have been possible without using control systems theory?	1. Automatic cruise control in automobiles. 2. Automatic stabilization systems in aircraft.	5	4	5	3	4	N/A	N/A	N/A	N/A		only short answer was given, no reasoning involved.	Can you write computer code for implementing a Kalman filter on an embedded device?	Yes, I can write code for implementing a Kalman filter on an embedded device. However, the specific implementation will depend on the programming language, platform, and sensors used. Here is some example code in C++ for a simple Kalman filter implementation on an Arduino microcontroller: ``` #define MEASUREMENT_NOISE 0.1 #define PROCESS_NOISE 0.05 float estimated_value; float estimated_error; fl…	5	5	5	4	4	4	3	4	N/A		In one comment to its own answer, chatGPT confuses accuracy of a given version of an algorithm with its computational complexity. It is wrongly suggesting to use a more accurate version claiming it is more efficient and thus less computationally complex. Actually, it is more complex.	What are the open challenges for the research in control systems theory?	Some open challenges in control systems theory include: - Nonlinear systems: Many real-world systems exhibit nonlinear behavior, and developing control techniques for nonlinear systems is a challenging task. - Uncertainty: Many systems are affected by uncertainty, such as measurement noise, parameter variations, and unmodeled dynamics. Developing control techniques that can handle uncertainty is …	3	4	5	4	4	5	4	5	4	technical, societal	answer was given as a list of topics with ver brief discussion
46	2023-01-31 09:39:30	v09.01.2023	Civil Engineering and Geosciences (CEG)	What percentage of rainfall runs off through rivers?	The percentage of rainfall that runs off through rivers can vary depending on a number of factors such as the type of terrain, vegetation cover, and soil conditions. In general, about 10-20% of rainfall will run off as surface runoff, while the majority of rainfall (typically around 70-80%) is absorbed into the ground as infiltration. The remaining percentage may be lost to evaporation or transpi…	3	4	3	2	3	3	3	3	2	environmental		How does the closure of the atmospheric water balance compare to the water balance of the land surface over, say, the Volta Basin?	The closure of the atmospheric water balance refers to the balance between the water vapor that enters the atmosphere through evaporation or transpiration and the water vapor that exits the atmosphere through precipitation. The water balance of the land surface, on the other hand, refers to the balance between the water that enters the land through precipitation and the water that exits the land …	3	4	3	2	3	3	3	3	2	environmental		Is the hydrological cycle accelerating under climate change?	The hydrological cycle, which includes the processes of evaporation, precipitation, and the movement of water between the land, atmosphere, and oceans, is affected by climate change. Changes in temperature and precipitation patterns can affect the timing, amount, and location of water availability, which can have consequences for ecosystems, agriculture, and human communities. Some studies have s…	3	4	4	2	3	1	3	3	2	environmental	In general, the answers are "wishy-washy".
47	2023-01-31 09:39:55	v09.01.2023	Applied Sciences (AS)	Why do we see the rainbow colors appear when we send a white light beam through a prism?	When white light passes through a prism, the different colors of light are bent at different angles due to the varying wavelengths of the light. This causes the white light to be separated into its component colors, creating a spectrum of colors commonly known as a rainbow. This effect is known as refraction. The colors of the rainbow, in order from the outermost to the innermost, are red, orange…	5	5	5	4	5	N/A	N/A	N/A	N/A		Answer is surprisingly good on this basic physics question	If we measure the pressure signals of an acoustic wavefield along a rectangular grid, how can we reconstruct the acoustic wavefield in a point away from this grid?	One way to reconstruct the acoustic wavefield in a point away from the rectangular grid is to use interpolation techniques, such as kriging or spline interpolation, to estimate the wavefield values at the desired point based on the values measured along the grid. Another approach is to use numerical methods, such as the finite difference or finite element method, to solve for the wavefield throug…	3	5	4	3	5	N/A	N/A	N/A	N/A		The answer is not what I intended with the question, but the given answers still make sense.	How can we use Machine Learning to make more efficient calculations of the acoustic wavefield that propagates through a heterogeneous medium?	There are a few ways that machine learning (ML) can be used to make more efficient calculations of the acoustic wavefield that propagates through a heterogeneous medium. One approach is to use ML to learn a reduced-order model of the wavefield that captures the important dynamics while being computationally less expensive to evaluate. Another approach is to use ML to learn the mapping between the…	3	5	4	3	4	N/A	N/A	N/A	N/A		The answer makes sense related to the question. It remains somewhat compact. The answer contains some interesting hints that might even be good to look at as a researcher.
48	2023-01-31 09:55:06	v09.01.2023	Civil Engineering and Geosciences (CEG)	What do ice core measurements tell us about the potential of ocean fertilization?	Ice core measurements can provide information about past levels of atmospheric carbon dioxide (CO2) and other greenhouse gases. This can give scientists an idea of how the earth's climate has changed over time, and how human activities such as the burning of fossil fuels have affected the levels of these gases. Ocean fertilization is a potential method of removing CO2 from the atmosphere by promo…	3	4	3	1	3	2	1	2	N/A	Imopact of marine cloud brightening on rainfall formation	It is mostly trying to formulate a linguistically coherent answer, and is trying less to assess its meaning.	How can marine cloud brightening influence rainfall formation?	Marine cloud brightening is a proposed method of geoengineering that involves spraying seawater into the air to increase the amount of sunlight that is reflected back into space, in order to cool the planet. One way that this could influence rainfall formation is by increasing the amount of water vapor in the air, which could lead to more clouds and more precipitation. Additionally, by reflecting…	N/A	N/A	N/A	N/A	N/A	N/A	N/A	N/A	N/A			Under which condition for the supersaturation is haze formed rather than clouds?	Haze forms when the level of supersaturation is low and the particles present in the air are smaller than those present in clouds. This results in a suspension of small particles in the air, rather than the visible water droplets or ice crystals that make up clouds. In addition, haze typically forms at lower altitudes than clouds.	N/A	N/A	N/A	N/A	N/A	N/A	N/A	N/A	N/A
49	2023-01-31 10:08:27	v09.01.2023	Mechanical, Maritime and Materials Engineering (3mE)	What is the expression for the activity coefficient of NaCl dissolved in water?	The activity coefficient of a dissolved substance can be calculated using various models, such as the Debye-Hückel theory or the Pitzer model. One common expression for the activity coefficient of NaCl dissolved in water is the Davies equation: ln(γ) = -A(I)^2 + B(I)^3 where γ is the activity coefficient, I is the ionic strength of the solution (in mol/L), and A and B are constants. The values of…	3	5	5	3	4	4	4	4	3			What is the physical meaning of the second peak in a radial distribution function of a liquid.	The radial distribution function (RDF) is a measure of the probability of finding a particle at a certain distance from another particle in a liquid. The second peak in the RDF typically corresponds to the average distance between nearest-neighbor particles in the liquid. It provides information about the local ordering or structure of the liquid.	3	5	3	3	4	4	4	4	4			Is there a force field for water in molecular simulation able to predict all thermodynamic properties of water very accurately for a wide range of temperatures and pressures?	There are several force fields for water in molecular simulation that can predict many thermodynamic properties of water with high accuracy for a wide range of temperatures and pressures. Examples include the TIP3P and TIP4P models, which are widely used in simulations of liquid water, as well as the SPC/E and TIP5P models, which are commonly used in simulations of both liquid and solid water. Th…	5	5	5	4	4	4	4	5	4
50	2023-01-31 10:13:52	v09.01.2023	Electrical Engineering, Mathematics & Computer Science (EEMCS)	What is a Markov process?	A Markov process is a type of mathematical system that undergoes transitions from one state to another, where the probability of each transition is determined by the current state and time elapsed. The defining characteristic of a Markov process is that no matter how the system arrived at its current state, the possible future states are fixed. In other words, the probability of moving to any par…	5	5	5	5	4	N/A	N/A	N/A	N/A			What is the difference between an Ito stochastic differential equation and a Stratonovitz stochastic differential equation?	An Itô stochastic differential equation (SDE) uses the Itô calculus to describe the evolution of a stochastic process over time, while a Stratonovich SDE uses the Stratonovich calculus. The main difference between the two is in how they handle stochastic calculus, specifically the rule for how to multiply stochastic and non-stochastic variables in the equation. The Itô interpretation of SDEs is m…	3	5	4	3	3	3	N/A	N/A	N/A		A lot of text trying to explain the difference of the two concepts, but the key argument is missing.	How can a double Wiener integral efficiently be approximated numerically when there is no analytical solution?	There are several methods for approximating double Wiener integrals numerically when there is no analytical solution. Some common methods include: 1. Monte Carlo simulation: This involves generating a large number of random samples from the Wiener process and computing the integral using these samples. 2. Quasi-Monte Carlo methods: These methods use deterministic sequences of points instead of ra…	5	5	5	4	4	4	N/A	N/A	N/A		a surprisingly complete answer, and mostly correct
51	2023-01-31 10:21:39	v09.01.2023	Applied Sciences (AS)	a) A long conducting cylinder of length L and radius a with charge +Q is placed concentrically inside a conducting cylindrical tube of length L and inner radius b with charge -Q. Using Gauss's law, find the electric field at a distance r from the centre of the cylinders for the three situations: i. r < a ii. a < r < b iii. r > b	i) For r < a, the electric field is zero inside a conductor. ii) For a < r < b, the electric field is non-zero and is directed radially inward. The electric field can be found by applying Gauss's law: E = (Q_enc / (2 * pi * epsilon_0 * r * (b^2 - a^2))), where Q_enc is the total charge enclosed within the Gaussian surface (Q_enc = -Q for this case), epsilon_0 is the electric constant and r is the…	3	4	5	3	3	2	1	2	1	technically	There is a language misunderstandig of the question. The answer would mostly be correct with another related question.	Which scattering technique will you use to determine the strain in a 3D printed metal?	There are several scattering techniques that can be used to determine the strain in a 3D printed metal, including X-ray diffraction (XRD), neutron diffraction, and synchrotron X-ray diffraction. Each technique has its own advantages and limitations, and the choice of technique will depend on the specific properties of the metal, the desired level of accuracy, and the available equipment. XRD is a…	5	5	5	5	5	5	4	5	3	scientifically	It is a nice assessment of different techniques to study a scientific problem.	Air bubbles (20-500 μm) are crucial for fibre formation in meat alternatives. Which neutron technique can be used to measure these bubbles?	Small-angle neutron scattering (SANS) can be used to measure the size and distribution of air bubbles in meat alternatives. This technique uses neutrons to probe the structure of materials on a length scale of around 1-1000 nanometers, which is appropriate for bubbles in the 20-500 micrometer range. SANS can provide information about the size, shape, and distribution of the bubbles, as well as th…	1	5	5	4	2	3	2	2	2	Scientifically	It connects 2 completely disconnected length scales. It is nonsense.
52	2023-01-31 10:22:54	v09.01.2023	Electrical Engineering, Mathematics & Computer Science (EEMCS)	Explain what the p-value means.	The p-value is a measure of the evidence against a null hypothesis. It is the probability of obtaining a test statistic as extreme or more extreme than the one observed, assuming the null hypothesis is true. The smaller the p-value, the stronger the evidence against the null hypothesis. A commonly used threshold for rejecting the null hypothesis is a p-value of 0.05, which means that there is a 5…	5	5	5	5	5	N/A	N/A	N/A	N/A			Do the least squares, Ridge regression or Lasso produce unbiased estimates for the regression coefficients? Do they always produce a unique solution?	Least squares, Ridge regression, and Lasso are all methods for linear regression, where the goal is to find the best-fitting line (or hyperplane in higher dimensions) through a set of data points. In least squares, the goal is to minimize the sum of the squared distances between the predicted values and the true values. This method produces unbiased estimates for the regression coefficients. Ridg…	3	5	3	1	1	1	N/A	N/A	N/A		Gives long (and correct) explanation of the methods even though this was not asked. The answers to the actual questions are completely wrong. This is quite surprising since especially the first part of the question is very basic and covered on any course/book on regularisation.	How to optimally choose the tuning parameter in regularisation for inverse problems.	There are several methods for choosing the tuning parameter in regularization for inverse problems, including: 1. Cross-validation: This method involves dividing the data into training and validation sets, and using different values of the tuning parameter to train the model on the training set, and then evaluating its performance on the validation set. The value of the tuning parameter that give…	3	5	3	2	3	2	1	N/A	N/A		Some of the suggested methods are not applicable for inverse problems. Doesn't seem to understand difference between a statistical (direct) problem and an inverse problem. Some of the more appropriate methods missing from the list. Doesn't really try to answer which method would be best just lists some methods.
53	2023-01-31 10:42:29	v09.01.2023	Electrical Engineering, Mathematics & Computer Science (EEMCS)	What is the least square estimator for a linear regression?	The least squares estimator for a linear regression is a method for finding the line of best fit for a set of data points by minimizing the sum of the squares of the differences between the predicted values and the actual values. It is also known as ordinary least squares (OLS) and it is a common method used in statistics and machine learning to estimate the parameters of a linear model. The resu…	3	5	3	2	5	3	1	N/A	N/A		The AI answered correctly a different question than the one that was asked.	Prove Itô's lemma for a multivariate drift-diffusion process.	Itô's lemma states that for a differentiable function f(t,X(t)) of a stochastic process X(t), the derivative of f(t,X(t)) with respect to t is given by: df(t,X(t))/dt = ∂f/∂t + ∑(∂f/∂x_i)dX_i(t) + 1/2 * ∑∑(∂^2 f/∂x_i ∂x_j)dX_i(t)dX_j(t) Where X(t) is a multivariate drift-diffusion process with drift vector μ(t) and diffusion matrix Σ(t). To prove Itô's lemma for a multivariate drift-diffusion pro…	1	5	3	1	2	1	1	N/A	N/A		I asked for a proof of a theorem and the AI explained how to apply that theorem but did not give a proof of it.	What is the best estimator for the generator of an elliptical copula model?	The best estimator for the generator of an elliptical copula model would depend on the specific context and assumptions of the model. In general, maximum likelihood estimation (MLE) is a common choice for estimating the generator of an elliptical copula model. However, other estimation methods, such as least squares or Bayesian methods, may also be used depending on the desired properties of the …	1	5	3	1	2	2	1	N/A	N/A		Some part of the answer kind of makes sense, but one of the methods they propose clearly cannot be used, showing a lack of understanding of the problem
54	2023-01-31 10:47:17	v09.01.2023	Applied Sciences (AS)	What physical parameters can you change in a bioreactor to optimize mass transfer of oxygen?	There are several physical parameters that can be adjusted in a bioreactor to optimize mass transfer of oxygen, including: 1. Agitation rate: Increasing the agitation rate can improve oxygen mass transfer by creating more turbulent flow and increasing the surface area of the liquid exposed to the gas phase. 2. impeller design: Different impeller designs can be used to improve oxygen mass transfer…	3	3	5	3	4	N/A	N/A	N/A	N/A			What protein properties influence cake formation during ultrafiltration?	There are several protein properties that can influence cake formation during ultrafiltration, including: - Size and shape of the protein molecules: Larger and more elongated proteins tend to form more compact cakes, while smaller and more spherical proteins tend to form fluffier cakes. - Charge of the protein molecules: Proteins with a higher net charge tend to form more compact cakes, while tho…	3	3	4	2	4	N/A	N/A	N/A	N/A			Which process analytical technology has had the largest impact on CHO cell cultivation?	The process analytical technology that has had the largest impact on CHO (Chinese hamster ovary) cell cultivation is probably flow cytometry. Flow cytometry allows for the rapid and simultaneous analysis of multiple parameters, such as cell size, cell viability, and cell cycle phase, which can be used to monitor and optimize cell growth and productivity. Additionally, flow cytometry can be used t…	3	3	4	3	4	N/A	N/A	N/A	N/A
55	2023-01-31 10:49:25	v09.01.2023	Electrical Engineering, Mathematics & Computer Science (EEMCS)	Do the integers form a group under multiplication?	Yes, the integers form a group under multiplication, with the identity element being 1 and the inverse of an integer "a" being its reciprocal, 1/a.	5	5	5	2	2	N/A	N/A	N/A	N/A		The individual statements made sense, but they contradicted an important premise of the question.	Let G be a graph. Call a set of vertices "good" if it is the set of vertices matched in a maximum size matching of G. Prove that the good sets are the bases of a matroid.	To prove that the good sets are the bases of a matroid, we must show that they satisfy the three properties of a matroid: 1. The empty set is not a good set. 2. If A and B are good sets and A has fewer elements than B, then there exists an element of B that is not in A, but can be added to A to form a new good set. 3. If A and B are good sets and A is not a subset of B, then there exists an eleme…	5	4	4	1	1	N/A	N/A	N/A	N/A		The AI correctly identified that it had to check the base axioms. However, it tried to check wrong axioms and their proof was gibberish.	Let S be a finite set and let F be a family of subsets of S that is closed under taking unions. Assume that F has at least two elements. Prove that there is an element of S that is contained in at least half of the sets in F.	This statement can be proven by contradiction. Assume that for every element x in S, there is a set A in F such that x is not in A. Then, consider the complement of each set in F, denoted as A'. Since F is closed under taking unions, the complement of the union of any subset of F is also in F. But the union of all sets A' in F is the complement of the intersection of all sets A in F, which is the…	3	4	3	1	1	N/A	N/A	N/A	N/A		The answer is an attempt to prove an open problem in mathematics, but it does not make any sense.
56	2023-01-31 10:51:22	v09.01.2023	Civil Engineering and Geosciences (CEG)	Write a script that calculates the needed area of bending reinforcement of a rectangular reinforced concrete section given the width, hight, concrete class and applied bending moment	```python def bending_reinforcement_area(width, height, concrete_class, bending_moment): # Calculate the section modulus section_modulus = (width * height**2) / 6 # Determine the minimum reinforcement ratio based on concrete class if concrete_class == "C20": min_reinforcement_ratio = 0.0018 elif concrete_class == "C25": min_reinforcement_ratio = 0.0015 elif concrete_class == "C30": min_reinforcem…	1	5	4	1	3	2	1	1	3	Failure of structures, leading to economical lossess and potentially to live lossess		Write a script that plots the moment curvature relation for a rectangular reinforced concrete section	I'm sorry, but I am not able to write a script for you to plot the moment curvature relation for a rectangular reinforced concrete section. However, I can provide you with some information on how to go about it. The moment curvature relationship for a reinforced concrete section is typically modeled using a nonlinear material model, such as the Bilinear model or the Trilinear model. These models …	1	4	3	1	3	3	N/A	N/A	N/A		I didn't respond to the question. So no implementation is possible	Which is the governing mechanisms of shear failure of prestressed concrete beams	The governing mechanism of shear failure in prestressed concrete beams is a combination of concrete shear strength and steel shear reinforcement. The concrete in the beam provides the bulk of the shear resistance, while the steel reinforcement, such as stirrups or diagonal web reinforcement, provides additional strength and stability. The design of the shear reinforcement is crucial to ensure tha…	1	5	4	1	3	1	1	N/A	N/A
57	2023-01-31 10:52:58	v09.01.2023	Aerospace Engineering (AE)	Micro-propulsion for very small spacecraft (especially CubeSats) is a very dynamic field, with many recent developments that have significantly advanced the level and capabilities of available COTS hardware. How do you see this field evolving in the future, will there still be a growth and, if yes, for how many years will this growth continue? And which types of micro-propulsion are going to be m…	The field of micro-propulsion for very small spacecraft, including CubeSats, is a rapidly evolving field that has seen significant advancements in recent years. I anticipate that this growth will continue in the future, driven by increasing demand for CubeSats and other small spacecraft for a variety of applications, such as Earth observation, communications, and scientific research. In terms of …	3	4	4	3	4	3	3	3	2		Quite obvious and trivial answer, not really going in depth and not showing particular understanding of the topic. As a teacher, if a student gives me this answer in an assignment, would consider it as copy-pasted knowledge from Google or Wikipedia.	When do you expect the first man or woman walking on Mars, and can you tell something on the mission that will bring this first human being to Mars? (characteristics of the vehicles involved on Mars and for the interplanetary transfer, propulsion system(s) used, how long the astronauts will remain on Mars, etc.)	It is currently unclear when the first human will walk on Mars. Several private and government organizations have announced plans to send humans to Mars in the next decade or two, but the timeline for such missions is highly dependent on funding, technological development, and other factors. As for the mission itself, it would likely involve a spacecraft for interplanetary transfer, a landing veh…	3	4	3	3	4	3	3	3	3		Also here a quite "trivial" answer, not really showing depth. Would not be considered by me as an impressive answer, if given by a student in an assignment.	What is the optimal number of stages for a launcher vehicle which has to bring a 500 kg payload from the Korou space center in French Guyana to a polar Earth orbit at 500 km altitude? And based on which considerations/motivations is this number of stages considered optimal?	The optimal number of stages for a launcher vehicle to bring a 500 kg payload from the Korou space center in French Guyana to a polar Earth orbit at 500 km altitude would likely depend on a number of factors, including the overall design and capabilities of the launcher, the desired payload mass and orbital altitude, and the available budget and resources. Some considerations that may influence t…	1	4	3	2	3	2	2	3	2		In this case answer was not really provided. Just a number of aspects which should be taken into account to answer the question were listed.
58	2023-01-31 11:32:46	v09.01.2023	Electrical Engineering, Mathematics & Computer Science (EEMCS)	What is the effect of applying Gaussian filter to an image?	Applying a Gaussian filter to an image smooths the image by blurring it. It works by convolving the image with a Gaussian function, which has the effect of reducing the high-frequency components of the image (i.e. the edges and fine details) and enhancing the low-frequency components (i.e. the smooth areas). This can be useful for removing noise or small details that are not important for the tas…	5	5	4	5	5	5	N/A	N/A	N/A		It is overly verbose but it is correct.	What is the minimal resolution required for a 24'' displayed viewed from 60 cm to be considered "retinal display" assuming 45 cpd acuity?	The minimal resolution required for a 24'' displayed viewed from 60 cm to be considered "retinal display" assuming 45 cpd acuity is around 216 PPI (pixels per inch). This is because the resolution of a display can be calculated by dividing the diagonal length of the display by the diagonal visual angle subtended by each pixel, which is defined by the acuity threshold. In this case, the diagonal v…	3	4	3	1	2	2	1	2	N/A		The answer takes a different direction than expected. However, even then, while it uses some reasoning, it comes to a completely wrong answer.	Is the mechanism causing decrease of human visual contrast sensitivity under cognitive load caused by an alternative task the same as the one related to visual attention sharing?	The mechanism causing a decrease in human visual contrast sensitivity under cognitive load caused by an alternative task is likely related to the allocation of visual attention. When cognitive resources are divided between tasks, less attention is available for processing visual information, leading to a decrease in contrast sensitivity. This is similar to the mechanism of visual attention sharin…	3	3	4	3	3	2	2	3	N/A		The answer is really no answer. The system says that mostly yes but then it concludes with we do not really know. While we indeed do not really know, I would expect a bit more depth because the provided answer really just reiterates the question in a couple of different ways.
59	2023-01-31 11:40:45	v09.01.2023	Civil Engineering and Geosciences (CEG)	What is the added value of wastewater surveillance of COVID-19?	Wastewater surveillance for COVID-19 can provide early warning of outbreaks within a community by detecting the presence of the virus in the sewage before cases are reported. This can help public health officials take steps to contain the spread of the virus before it becomes widespread. Additionally, wastewater surveillance can provide information on the overall level of viral shedding in a comm…	5	4	5	4	4	4	N/A	4	4	health	Correct assembly of information, not complete, but certainly adequate. What I mostly miss is the reference to the sources.	How is the concentration of SARS-CoV-2 in wastewater associated to the prevalence of COVID-19 in the population?	The concentration of SARS-CoV-2 in wastewater can be used as an indicator of the prevalence of COVID-19 in a population. When people are infected with the virus, it is shed in their feces, and can be detected in the wastewater coming from their homes or communities. By measuring the viral load in the wastewater, researchers can estimate how many people in the area are likely to be infected with t…	3	4	4	1	3	2	1	3	N/A	health	Answer too superficial, and does not cover scientific debate about relation between wastewater concentration of SARS-CoV-2 and prevalence	How fast does SARS-CoV-2 degrade in wastewater?	The rate at which SARS-CoV-2, the virus that causes COVID-19, degrades in wastewater can vary depending on factors such as temperature, pH, and the presence of other microorganisms. In general, the virus is relatively stable in wastewater and can survive for several days to a week or more. However, studies have also found that the virus can degrade quickly in wastewater under certain conditions, …	3	4	4	3	4	3	2	4	3	health	Linguistic summary answer, but missing technical details. Good to see need for more research expressed in ambivalent answer.
60	2023-01-31 11:54:44	v09.01.2023	Electrical Engineering, Mathematics & Computer Science (EEMCS)	What is a race condition in a parallel computer program?	A race condition in a parallel computer program occurs when multiple threads or processes access a shared resource simultaneously, and the outcome of the program depends on the timing of their access. This can lead to unexpected or inconsistent results, as the order in which the threads access the shared resource is not guaranteed. It is called a "race" because the outcome of the program depends …	5	5	5	5	5	N/A	N/A	5	5	software bug		What is the difference between scalability and performance of a parallel computer program?	Scalability refers to the ability of a parallel computer program to perform well as the number of processors or resources used increases. Performance, on the other hand, refers to the speed or efficiency of a program in completing its task, regardless of the number of processors or resources used. In other words, scalability is about how well a program can handle an increasing workload, while per…	5	5	5	3	5	N/A	N/A	4	2		answer is correct, but the important point is missing that scalability is always a relative masure and not of much use without assessing performance as well.	What impact does algebraic multi-coloring have on the performance of sparse matrix operations?	Algebraic multi-coloring is a technique used to reduce the number of non-zero elements in a sparse matrix by grouping together elements that are likely to be accessed simultaneously during sparse matrix operations. This can improve the performance of sparse matrix operations by reducing the number of memory accesses and cache misses. Additionally, it can also improve the numerical stability of th…	5	5	3	1	2	3	1	2	1	poor software performance	The argument given is essentially the opposite of what I was aiming at, after a first false conclusion correct conlusions from that one are drawn, though.
61	2023-01-31 12:05:01	v09.01.2023	Aerospace Engineering (AE)	How does the center of gravity of an aircraft influence the stability during flight	The center of gravity (CG) of an aircraft plays a critical role in its stability during flight. The CG is the point at which the aircraft would balance if it were suspended in the air. If the CG is located too far forward, the aircraft will be nose-heavy and may be difficult to control, especially during takeoff and landing. If the CG is located too far aft, the aircraft will be tail-heavy and ma…	5	4	5	4	4	2	2	2	3	If the CG is too far to the aft it is simply dangerous to fly at all, not just difficult to fly but outright dangerous because you could fall in a tail-spin	AI answers are typically wordy and not really to the point	The distance of the Moon relative to our Earth increases over time, the rate of change is approximately 3.8 cm per year and this is measured with lunar laser ranging. What is causing this process?	The Moon's distance from Earth is increasing due to tidal acceleration. Tidal acceleration is caused by the gravitational pull of the Moon on the Earth's oceans, which causes the Earth's rotation to slow down slightly. As the rotation slows, the Moon moves further away from the Earth. This process is called lunar distancing or lunar recession. It is primarily caused by the gravitational pull of t…	3	3	3	2	3	2	1	N/A	N/A	There is no societal impact here	The problem here is that the real cause of the problem is not addressed, what should be mentioned really is that tidal energy dissipation is the cause of what we see. Tidal energy dissipation is too difficult maybe for an outsider, but anyone answering this question should mention it. Tidal energy dissipation on Earth is mostly caused by bottom boundary layer turbulence resulting in friction on t…	Do aircraft contrails affect climate change	Yes, aircraft contrails can affect climate change. Contrails are lines of condensed water vapor that form behind aircraft flying at high altitudes. They can trap heat in the atmosphere and contribute to the greenhouse effect, which is a major driver of climate change. Additionally, contrails can also lead to the formation of cirrus clouds, which can also trap heat in the atmosphere. The overall e…	1	3	4	1	2	1	1	2	2	The problem is that people keep flying, all unessential flying should immediately stop. By only focussing on contrails and mitigation strategies because contrails are so bad the false messages is passed on.	Aircraft contrails are not a significant problem for climate change, read also https://archive.ipcc.ch/publications_and_data/ar4/wg1/en/ch2s2-6.html where you see that we are dealing with forcings as small as 0.03 W/m^2 which is 50 times less than the total forcing we get from GHG emissions and the feedbacks. When someone says that contrails are the problem (as AI did) the wrong message is passed…
62	2023-01-31 12:30:02	v09.01.2023	Mechanical, Maritime and Materials Engineering (3mE)	Describe in words the main steps of the steepest descent algorithm for unconstrained optimization, and explain why subsequent steps are orthogonal to each other.	The steepest descent algorithm is a method for finding the minimum of an unconstrained scalar function. The main steps of the algorithm are: 1. Initialize the algorithm by choosing an initial guess for the minimum, called the "starting point". 2. Compute the gradient of the function at the current point, which gives the direction of steepest decrease. 3. Move in the opposite direction of the grad…	5	5	5	5	5	N/A	N/A	5	N/A	N/A	The answer is correct but is overly complete. The first sentence is sufficient, but 2 additional sentences are added with related, correct statements that were not directly asked for.	In a plane stress setting, how does the maximum shear stress in the plane relate to the principal stresses?	In a plane stress setting, the maximum shear stress in the plane is equal to half the difference between the two principal stresses. The principal stresses are the two normal stresses that occur on a plane in a state of stress, where one is the maximum normal stress and the other is the minimum normal stress. The maximum shear stress occurs on the plane that is bisecting the angle between the two…	5	5	5	5	3	N/A	N/A	3	N/A	N/A	A clearly erroneous statement is given within a collection of relevant remarks. The mistake is so basic that it is in stark contrast to the other statements in the answer. This combination I would not expect from an actual student, but for a bot it can be understood this can happen.	What type of sensitivity analysis matches with the characteristics of topology optimization and why?	Sensitivity analysis is a method used to evaluate how the output of a model or simulation is affected by changes in its inputs. In the context of topology optimization, the most commonly used type of sensitivity analysis is the adjoint method. This is because topology optimization is a highly nonlinear and non-differentiable process, which makes traditional sensitivity analysis methods, such as f…	N/A	N/A	N/A	N/A	N/A	N/A	N/A	N/A	N/A	N/A	No such question was asked.
63	2023-01-31 12:40:15	v09.01.2023	Civil Engineering and Geosciences (CEG)	What is the difference between potential and actual evaporation?	Potential evaporation is a measure of the amount of water that could be evaporated if a sufficient water source were available. Actual evaporation is the amount of water that actually evaporates, taking into account the availability of water. In other words, actual evaporation is the amount of water that is lost to the atmosphere through the process of evaporation, while potential evaporation is …	3	3	4	4	4	4	N/A	3	N/A			How can heat stress in urban areas be mitigated by changes in design of the urban fabric?	Heat stress in urban areas can be mitigated through the use of "green infrastructure" such as planting trees, creating green roofs and walls, and incorporating bodies of water into the urban design. These elements can provide shade, reduce the urban heat island effect, and improve air quality. Additionally, urban planners can incorporate strategies such as designing buildings with light-colored r…	3	4	4	3	4	4	N/A	2	3			How will persistence in rainfall and streamflow change with climate change?	Climate change is expected to lead to changes in precipitation patterns and the timing and magnitude of streamflow. In some regions, changes in precipitation and evaporation may lead to increased variability in streamflow, with more frequent and severe droughts and floods. In other regions, changes in temperature and precipitation patterns may lead to more consistent streamflow throughout the yea…	3	3	3	1	2	1	N/A	2	N/A
64	2023-01-31 12:47:55	v09.01.2023	Civil Engineering and Geosciences (CEG)	How to quantify the strength of materials?	There are several ways to quantify the strength of materials, including: 1. Tensile strength: The maximum amount of tensile stress a material can withstand before breaking. 2. Yield strength: The amount of stress a material can withstand without permanent deformation. 3. Compressive strength: The maximum amount of compressive stress a material can withstand before breaking. 4. Shear strength: The…	5	5	5	5	5	5	N/A	N/A	N/A			How to detect and identify the sources of damages in structures?	There are several ways to detect and identify the sources of damage in structures, including: 1. Visual inspection: This involves physically inspecting the structure for visible signs of damage, such as cracks, deformations, or other abnormalities. 2. Non-destructive testing (NDT): This includes methods such as ultrasonic testing, X-ray imaging, and infrared thermography, which can be used to det…	3	5	4	2	4	4	N/A	4	3	The provided answer suggests further steps after identifying structure damage sources, which is reasonable and could have a positive social and economic impact by avoiding structural failures and saving costs.		What problems in structural engineering can be solved by physics-informed neural networks?	Physics-informed neural networks (PINNs) can be used to solve a variety of problems in structural engineering, including: 1. Nonlinear structural analysis: PINNs can be used to model nonlinear behavior of structures, such as large deformations and nonlinear material properties. 2. Inverse problems: PINNs can be used to estimate unknown parameters in a structural model, such as material properties…	5	5	5	5	4	4	1	4	1	I don't think chatGPT realizes there is an impact in answering the question. The question is crucial for someone looking for a research direction, who could be an individual PhD student or a research institute, since the answer advises their choices of research.
65	2023-01-31 13:05:44	v09.01.2023	Applied Sciences (AS)	What are bacteriophages?	Bacteriophages, also known as phages, are viruses that infect and replicate within bacteria. They have a wide range of shapes and sizes and are the most numerous viruses on Earth, with an estimated 10^31 phages in total. Phages play an important role in maintaining the balance of bacterial populations in various ecological niches and have been used for decades as a form of alternative therapy for…	5	5	5	5	5	N/A	N/A	3	N/A	na	it was a simple question	Give explanations for why bacteriophages are specific for their host bacteria?	Bacteriophages, or phages for short, are specific for their host bacteria because of the way they interact with the bacterial cell. Phages have specialized molecular structures, such as tail fibers, that allow them to bind specifically to receptors on the surface of the host bacteria. Once the phage has attached to the host cell, it can inject its genetic material into the bacteria and take over …	5	5	5	4	4	4	N/A	3	N/A		it did not explain the answers, just stating them correctly. For example, what does complementary mean?	Identify 10 unexplored or little explored aspects of bacteriophage infection?	1. The role of bacteriophages in the human gut microbiome. 2. The potential use of bacteriophages as an alternative to antibiotics for treating bacterial infections. 3. The impact of bacteriophages on the development of antibiotic resistance in bacterial populations. 4. The genetic diversity of bacteriophages and how it affects their ability to infect and kill specific bacterial strains. 5. The e…	3	5	3	3	3	3	2	2	2		I asked what is not known and it suffered somewhat
66	2023-01-31 13:29:48	v09.01.2023	Civil Engineering and Geosciences (CEG)	What is geothermal energy?	Geothermal energy is a form of renewable energy that is generated by harnessing the natural heat of the earth. This heat is typically accessed by drilling wells into underground reservoirs of hot water and steam, which can then be used to generate electricity. Geothermal energy can also be used for heating buildings and other purposes. Unlike fossil fuels, geothermal energy is a clean and sustain…	5	3	4	2	4	1	1	3	N/A			What are the scenarios for the world’s future energy mix?	There are several scenarios for the world's future energy mix, including: 1. Business-as-usual (BAU) scenario: This scenario assumes that current energy trends and policies will continue, leading to a continued reliance on fossil fuels. 2. Low carbon scenario: This scenario assumes that governments will implement policies to reduce greenhouse gas emissions and increase the use of renewable energy…	3	3	4	2	4	1	1	3	N/A			Will CCS be able to reduce global CO2 emissions, and if so by how much?	Carbon capture and storage (CCS) is a technology that aims to capture carbon dioxide (CO2) emissions from power plants and industrial processes, and then store the CO2 underground in order to prevent it from being released into the atmosphere. CCS has the potential to significantly reduce CO2 emissions, but the extent to which it will do so depends on a number of factors, including the rate of de…	3	3	3	1	3	1	1	3	N/A
67	2023-01-31 13:48:19	v09.01.2023	Civil Engineering and Geosciences (CEG)	5. How would you characterize asphalt mixtures based on their mechanical response?	Asphalt mixtures can be characterized based on their mechanical response using various tests, such as the Marshall Stability Test, the Indirect Tensile Test, and the Superpave Performance Test. These tests measure the mixture's resistance to deformation, rutting, and fatigue, as well as its ability to resist permanent deformation, cracking, and moisture damage. Other characteristics that can be u…	5	4	4	3	4	3	N/A	5	N/A			11. What are the environmental factors that could degrade pavement performance?	Environmental factors that can degrade pavement performance include temperature fluctuations, precipitation, sunlight, and vehicle traffic. High temperatures can cause the pavement to expand and contract, which can lead to cracking and breaking. Precipitation, such as rain and snow, can cause the pavement to freeze and thaw, which can also lead to cracking and breaking. Sunlight can cause the pav…	3	3	4	2	3	N/A	N/A	2	N/A			Do you think homogenous driving pattern across the road width (by means of programming Automated Vehicles) can help alleviate pavement deterioration?	It is possible that homogenous driving patterns across the road width, as implemented by programming automated vehicles, could help alleviate pavement deterioration. By distributing the weight and wear of vehicles more evenly across the road surface, there may be less concentrated areas of damage. However, more research would be needed to confirm this and to determine the specific impact that aut…	3	4	4	2	3	2	N/A	N/A	N/A
68	2023-01-31 13:54:41	v09.01.2023	Aerospace Engineering (AE)	What is the expression for calculating the deflection of a beam loaded by a distributed load?	The deflection of a beam loaded by a distributed load can be calculated using the following expression: δ(x) = (1/EI) * ∫(wx^2/2)dx Where: δ(x) = the deflection at a point x along the length of the beam E = the modulus of elasticity of the beam material I = the moment of inertia of the cross-sectional shape of the beam w = the distributed load (force per unit length) x = the distance along the le…	5	4	5	4	4	N/A	N/A	N/A	N/A	Not applicable	It gave a good note, stating that it left an integral to be calculated. However some terms were already taken out of the integral (which is often the case), but no comment was made on that action.	Explain why a solid particle should not be considered a reinforcement in a composite material	A solid particle, such as a particle of a ceramic or metal, should not be considered a reinforcement in a composite material because it does not improve the overall strength or stiffness of the material. A reinforcement in a composite material, such as a fiber, improves the material's properties by aligning along the direction of applied stress and providing additional strength and stiffness. How…	3	4	4	1	3	2	1	3	N/A	not applicable	It reads like a reformulation of the question, with adding a different example (with is right), trying to enforce the rightness of the answer. The question was: "Explain why a solid particle should not be considered a reinforcement in a composite material" If possible i would like to ask the opposite: "Explain why a solid particle should be considered a reinforcement in a composite material" and …	Give an algorithm to estimate the initial layout of a three dimensional truss structure to be used as the load carrying structure in a wing of an aircraft.	1. Begin by defining the key design parameters of the truss structure, such as the overall wing span, the maximum allowable stress on the structure, and the maximum allowable deflection. 2. Create a three-dimensional model of the wing, including all of the structural elements that will be used in the truss. 3. Use finite element analysis (FEA) to perform a structural analysis of the wing and trus…	3	4	4	1	4	N/A	N/A	3	N/A	not applicable	It does not give an answer to the question, it just gives a general method, which is a rather obvious method, not helping in the answer to the question. If it was a student answer, i would say (s)he avoids the question. So the needed knowledge for this is not present (also not with me).
69	2023-01-31 13:57:20	v09.01.2023	Applied Sciences (AS)	Show that the impuls moment is conserved in a central force field.	The impulse-momentum theorem states that the impulse (change in momentum) experienced by an object is equal to the force applied to the object multiplied by the time over which the force is applied. In a central force field, the force acting on an object is always directed towards a fixed point (the center of the force field), regardless of the object's velocity or position. This means that the f…	5	5	4	4	4	3	N/A	N/A	N/A		The AI bot worked well enough to have scored as passing grade. There was no mistake in the stating of laws or properties. The comparison between methods, judging trade-offs was OKish at best. The AI did not use formulas as a student would have (for classical mechanics that would be expected mostly), but words.	Explain the difference between Fourier transformation and a wavelet transformation	The Fourier transform is a mathematical technique that decomposes a signal into its constituent frequencies. It uses sinusoidal functions (sine and cosine) as a basis for the decomposition, and it is most commonly used in the frequency domain. The wavelet transform, on the other hand, decomposes a signal into both frequency and time components. It uses wavelets, which are functions that are local…	5	5	4	4	3	3	N/A	N/A	N/A		AI would have scored a passing grade. Factual knowledge was related well, but it did not dare to take an opinion. One question was asked a bit wrongly and the AI wrote some very nice scientific text, that did not make a lot of sense (a student who guesses would have not used such fancy wording).	Does dark matter exist?	There is currently a lot of evidence to suggest that dark matter does exist. Scientists have observed its gravitational effects on galaxies and galaxy clusters, and have also detected its presence through its effects on the cosmic microwave background. However, the exact nature of dark matter is still not understood and more research is needed to confirm its existence and determine its properties.	5	5	5	3	4	3	N/A	N/A	N/A		Concise summary on the state of the art, but without going to any depth. This would have been sufficient for a passing grade.
70	2023-01-31 13:58:04	v09.01.2023	Applied Sciences (AS)	Definition of an eutectic point.	A eutectic point is the temperature and composition at which a eutectic reaction occurs in a mixture of substances. At this point, the mixture will have the lowest melting point possible for that specific composition. At the eutectic point, a liquid mixture will solidify into a combination of two or more different solid phases.	3	4	4	3	4	4	4	3	4	none	The answer is correct but not really clear. I think it could be wrote more straight to the point.	What is the main product of the fission of uranium 235?	The main product of the fission of uranium-235 is the release of a large amount of energy in the form of heat and light, as well as the release of several smaller nuclei, called fission products, and neutrons. The fission products are typically isotopes of elements with atomic numbers ranging from about 30 to 45. These fission products, along with the neutrons, also produce a significant amount o…	5	4	4	3	4	4	3	2	2	Ecological, Health	The question was a bit vague and the answer covered most of the points. But some details have been forgot, in this case, some fission products with a high level of contamination.	What metallic alloy is the most resistant to chloride molten salts?	The most resistant metallic alloy to chloride molten salts is likely to be one that contains high levels of chromium, such as stainless steel alloy 316. This type of stainless steel is specifically designed to resist corrosion in environments that contain chlorides, such as saltwater. Other alloys that may be resistant to chlorides include alloy 20, titanium, and nickel-based alloys such as Incon…	5	4	5	2	4	4	4	4	4	Safety	The answer is what could be expected from someone working in the field. I would expect a bit more details, particularly proportion of the composition and the type of expected corrosions.
71	2023-01-31 14:54:52	v09.01.2023	Applied Sciences (AS)	What type of chemical reactions occur in an electrochemical system?	An electrochemical system involves a transfer of electrons between a solid electrode and an electrolyte solution, resulting in chemical reactions at both the electrode and the electrolyte. At the electrode, oxidation and reduction reactions occur, where electrons are gained or lost, respectively. In the electrolyte, the movement of these electrons can lead to the formation or consumption of ions,…	3	5	5	4	4	4	N/A	3	N/A		The answer was mostly good, in that it describes redox reactions well. The only bit that was not completely correct is when it says "These reactions are often coupled"; it should have said that these reactions are always coupled, i.e. a reduction reaction cannot take place without an oxidation reaction coupled to it.	What are the three main types of membrane used in bioelectrochemical systems?	The three main types of membrane used in bioelectrochemical systems are: 1. Nafion membrane: This is a perfluorosulfonic acid-based membrane that is commonly used in microbial fuel cells (MFCs) due to its high proton conductivity and chemical stability. 2. Polytetrafluoroethylene (PTFE) membrane: This type of membrane is hydrophobic and is often used as a separator in MFCs to prevent cross-contam…	1	5	1	4	5	4	N/A	N/A	N/A		My answers may seem contradictory. For this question, I was expecting a completely different answer. By type of membranes I was expecting cation exchange, anion exchange and bipolar membranes. Instead ChatGPT answered with the type of polymers used to make membranes. While this is not what I was expecting, its answers are correct and well written when it comes to the polymers used. The way I form…	What are the merits of microbial electrosynthesis from carbon dioxide?	Microbial electrosynthesis (MES) is a process that uses microorganisms to convert carbon dioxide (CO2) into valuable chemicals and fuels. The main merit of MES is that it allows for the conversion of CO2, a waste product that contributes to climate change, into valuable products such as biofuels, bioplastics, and other chemicals. MES is also considered a sustainable process as it uses renewable e…	5	5	5	5	5	5	N/A	4	5	Sustainable aspects
72	2023-01-31 15:01:57	v09.01.2023	Electrical Engineering, Mathematics & Computer Science (EEMCS)	Give a numerical approximation of y' = 10 y y(0)=1 for 0<t<4	One way to approximate the solution of a differential equation is to use numerical methods, such as Euler's method. Euler's method approximates the solution of a differential equation at discrete time steps. Using a step size of h=0.1, the numerical approximation of y' = 10 y y(0)=1 for 0<t<4 is as follows: t | y 0 | 1 0.1 | 1.1 0.2 | 1.21 0.3 | 1.331 0.4 | 1.4641 0.5 | 1.60851 0.6 | 1.764831 0.7…	5	3	4	3	4	N/A	N/A	4	N/A			describe the GMRES method	The GMRES (Generalized Minimum Residual) method is an iterative method for solving a linear system of equations, Ax = b, where A is a large and sparse matrix. It is particularly useful for solving systems that have a large number of unknowns or that are not well-conditioned. The method starts with an initial guess for the solution, and at each iteration, it generates a new approximation that is g…	3	3	4	3	2	N/A	N/A	2	N/A	wrong simulators which can lead to bad results		What is a good question for the helmholtz problem -y'' - 10y = 1	What are the general solutions to the Helmholtz equation y'' + 10y = 1?	N/A	N/A	N/A	N/A	N/A	N/A	N/A	N/A	N/A		I made a typo in the question, so the question was not relevant.
73	2023-01-31 15:10:23	v09.01.2023	Civil Engineering and Geosciences (CEG)	What are the two most important preconditions for the applicability of Aquifer Thermal Energy Storage?	The two most important preconditions for the applicability of Aquifer Thermal Energy Storage (ATES) are the availability of a suitable aquifer, and a sufficient temperature difference between the source and storage temperatures. The aquifer must have adequate permeability and porosity to allow for efficient heat transfer, and must not be contaminated or otherwise unsuitable for use. The temperatu…	3	4	4	2	3	3	2	N/A	3			Which heat transfer processes contribute to heat losses when string heat in an aquifer thermal energy storage system?	Heat losses in an aquifer thermal energy storage system can occur through several heat transfer processes, including conduction, convection, and radiation. Conduction occurs as heat is transferred through the solid rock or soil that makes up the aquifer. Convection occurs as heat is transferred by the movement of fluid (water) within the aquifer. Radiation occurs as heat is transferred through th…	3	4	4	2	3	3	2	3	3			To what extend would aquifer thermal energy storage and storm water infiltration at the same location and aquifer negatively or positively impact each other?	Aquifer thermal energy storage (ATES) and storm water infiltration (SWI) at the same location and aquifer could potentially have both positive and negative impacts on each other. One potential positive impact is that the SWI could help to replenish the aquifer, which could be beneficial for ATES. Additionally, the heat from the ATES system could help to increase the rate of infiltration of storm …	3	4	3	3	3	2	3	2	N/A
74	2023-01-31 15:14:46	v09.01.2023	Mechanical, Maritime and Materials Engineering (3mE)	Can you explain the difference between stiffness and compliance in polymer materials?	Stiffness and compliance are both mechanical properties of polymer materials, but they are opposite in nature. Stiffness refers to a material's resistance to deformation under an applied load, while compliance refers to a material's ability to deform under an applied load. In other words, a stiff material will not bend or deform easily, while a compliant material will bend or deform more readily.…	5	4	5	5	5	4	N/A	5	N/A			Could you explain why are little voids forming on the interface of a fracture when you break a steel bar?	When a steel bar is broken, small voids can form on the interface of the fracture due to the process of ductile fracture. Ductile materials, like steel, deform plastically before they fracture. This means that the material will stretch and bend before it breaks, creating a "neck" at the point of fracture. As the material continues to deform, the neck will become thinner and thinner until it event…	3	3	3	3	3	N/A	N/A	3	N/A			What happens with polymer chain solvation when the chain is placed under strain or stress?	When a polymer chain is placed under strain or stress, the chain can become stretched or compressed, which can affect its solvation. Solvation is the process by which a substance is surrounded by a solvent, and it can be influenced by a number of factors, including the size, shape, and flexibility of the solute (in this case, the polymer chain) as well as the properties of the solvent. If a polym…	5	4	4	4	4	4	N/A	4	N/A
75	2023-01-31 16:24:23	v09.01.2023	Civil Engineering and Geosciences (CEG)	Given a road with a bottleneck and an too high demand, where do you expect the queue to be: upstream or downstream of a bottleneck?	The queue is expected to form downstream of the bottleneck, as the bottleneck causes a restriction in the flow of traffic and vehicles are unable to pass through as quickly as they enter the bottleneck. This creates a backlog of vehicles, which forms a queue. Upstream of the bottleneck, there may be some congestion, but the majority of the queue will be downstream.	1	5	5	4	1	1	1	N/A	N/A		I'm surprised. It uses all the right technical terms, but in this basically 2-option question (the answer should be "upstream" or "downstream"), it proposes the wrong option with the right terms, but a weird reasoning	Consider a freeway with a bottleneck going from 3 lanes to 2 lanes. Consider a demand of 5500 veh/h duing 1 hour. How long (in distance) will the resulting traffic jam be?	It is not possible to determine the exact length of the resulting traffic jam without additional information. Factors such as the speed of the vehicles, the flow rate of the bottleneck, and the behavior of the drivers can all affect the length of the traffic jam. Additionally, it is important to note that traffic jams are not always linear and can vary in length depending on the location and time…	1	5	4	1	1	1	2	N/A	N/A		I asked for a calculation. To answer, it would have needed to make numerical assumptions which are quite generic), which it did not do (not surprising). It did add sentences which are not related to the question and not related to the resoning required.	If we have fully autonomous vehicles and human driven vehicles, how should we form the platoons of these in mixed traffic conditions?	In mixed traffic conditions, it is likely that fully autonomous vehicles and human-driven vehicles will need to interact with one another. One approach to managing this interaction is through the use of "platoons" of vehicles. Platoons are groups of vehicles that travel together at a synchronized speed, with the lead vehicle determining the speed and trajectory of the entire group. To form platoo…	3	4	3	2	4	N/A	2	3	N/A		It is aware that it is a challenge, but lacks discussing several elements of the challenge; also known information is not provided
76	2023-01-31 16:25:43	v09.01.2023	Civil Engineering and Geosciences (CEG)	What are the main sources for drinking water production?	The main sources for drinking water production are surface water, such as lakes and rivers, and groundwater, which is water that is found underground in aquifers. Some drinking water is also produced by desalination, which is the process of removing salt and other minerals from seawater, and by treating wastewater. Additionally, some communities also use rainwater harvesting as a source of drinki…	5	5	5	4	4	4	4	5	4	technical		How can activated carbon be reactivated?	Activated carbon can be reactivated by heating it to a high temperature (usually between 600 and 900 degrees Celsius) in an oxidizing atmosphere, such as air or oxygen. This process, known as "regeneration," removes any impurities or contaminants that have been adsorbed by the carbon. The process can also be done chemically by using acid or steam. Once reactivated, the carbon can be used again fo…	5	4	5	4	4	4	N/A	4	4	technical		Which technologies are available for PFAS removal from water?	There are several technologies available for the removal of PFAS (per- and polyfluoroalkyl substances) from water, including: 1. Granular activated carbon (GAC) filtration: GAC filters can effectively remove a wide range of PFAS compounds from water. 2. Reverse osmosis (RO): RO systems use pressure to force water through a membrane that removes dissolved solids, including PFAS. 3. Ion exchange: I…	5	5	5	4	4	4	N/A	4	4	technical
77	2023-01-31 17:01:27	v09.01.2023	Applied Sciences (AS)	Please outline, in a maximum of 100 words, whether situations exist in which an enzyme influences the thermodynamic equilibrium of a chemical reaction.	Enzymes can influence the thermodynamic equilibrium of a chemical reaction by lowering the activation energy required for the reaction to occur. This increases the rate of the forward reaction and shifts the equilibrium towards the products, making the reaction more favorable. However, enzymes do not change the overall equilibrium constant or Gibbs free energy of the reaction, so the thermodynami…	3	4	5	1	3	3	2	3	3	educational	first part of answer is confusing (or demonstrates my lack of understanding). second part is spot on.	Please summarize, in 250 words, the current knowledge on enzyme-catalysed decarboxylation of galacturonate.	Enzyme-catalyzed decarboxylation of galacturonate is a process in which an enzyme, known as a galacturonate decarboxylase, removes a carboxyl group (-COOH) from the sugar galacturonate. This reaction results in the formation of an unsaturated aldehyde, known as galactaraldehyde. Galacturonate decarboxylase enzymes have been found in a variety of organisms, including bacteria, fungi, and plants. T…	3	4	4	1	1	1	1	3	N/A	time loss - would need checking in literature	i asked for information about an enzyme that, to the best of my knowledge (and extensive literature searches) has not been proven to exist. chatGTP comes up with completely wrong information. I suspect that instead of 'galacturonate decarboxylase', the information in the essay refers to 'UDP-galacturonate decarboxylase' but I have not checked this in detail.	Write a 250 word essay on whether, from the viewpoint of academic ethics, is it acceptable for academic scientists to delete (without answering) unsolicited e-mail invitations to participate in conferences or contribute manuscripts to scientific journals.	From the viewpoint of academic ethics, it is generally considered acceptable for academic scientists to delete unsolicited e-mail invitations to participate in conferences or contribute manuscripts to scientific journals without answering. This is because academic scientists have a limited amount of time and resources, and they must prioritize their work in order to be productive and successful i…	5	5	5	5	5	4	N/A	5	3	social	I was quite impressed by this answer to a question that concerns e-mail etiquette/ethics in science rather than scientific data/information. Coherent (occasionally somewhat repetitive) and qualified answer. I'll buy it!
78	2023-01-31 17:29:07	v09.01.2023	Mechanical, Maritime and Materials Engineering (3mE)	What is the difference between supervised and unsupervised learning?	Supervised learning is a type of machine learning where the model is trained on labeled data, meaning that the input data has corresponding output labels. The model is trained to predict the output labels given new input data. Examples of supervised learning include image classification, speech recognition, and linear regression. Unsupervised learning is a type of machine learning where the model…	5	3	4	4	4	N/A	N/A	N/A	N/A			How can one show that the least square estimator is asymptotically the optimal linear unbiased estimator?	The least squares estimator can be shown to be asymptotically the optimal linear unbiased estimator by demonstrating that it has the smallest variance among all linear unbiased estimators. This can be done using the Cramer-Rao lower bound, which states that the variance of any unbiased estimator is lower-bounded by the inverse of the Fisher information of the parameter being estimated. It can be …	3	3	4	4	4	4	N/A	N/A	N/A			What is an optimal trade-off between exploration and exploitation for a reinforcement learning algorithm?	The optimal trade-off between exploration and exploitation in a reinforcement learning algorithm depends on the specific problem being solved and the desired outcome. In general, exploration refers to the process of gathering information about the environment in order to make better decisions, while exploitation refers to the process of using the information already gathered to make the best poss…	3	3	3	2	3	2	N/A	N/A	N/A
79	2023-01-31 17:57:58	v09.01.2023	Electrical Engineering, Mathematics & Computer Science (EEMCS)	Let Q₄ denote the hypercube graph with 2⁴=16 vertices, i.e., the graph with vertex set V={0,1}⁴ and the following definition of adjacency: x and y are adjacent (form an edge) if and only if x and y differ in one coordinate position only. For each non-empty subset S={i₁,i₂,…,i_{k}} of V let B_{S} be the (2⁴,k)-matrix [ e_{i₁} e_{i₂} ⋯ e_{i_{k}} ]. A non-empty subset S of V is called a driver set f…	The minimal cardinality of a driver set for Q₄ is 4, since Q₄ is a hypercube graph and a hypercube graph of dimension n requires at least n driver vertices to be controllable. To find the total number of driver sets of cardinality 4, we can use the following method: 1. Choose any 4 vertices from the 16 total vertices in the graph to be in the driver set. This can be done in C(16, 4) = 1820 ways. …	1	4	3	1	1	1	1	1	1	impact on applications of the topic		Consider the following periodic sequence g₀,g₁,g₂,… with period 4: 2,0,1,-3,2,0,1,-3,… Give a minimal realization (A,B,C) of the function G(t)=∑_{n=0}^{∞}g_{n}((tⁿ)/(n!)).	A minimal realization of the function G(t) can be found using the Z-transform. The Z-transform of a sequence {g_n} is given by G(z) = sum(g_n * z^(-n)), where z is a complex variable. To find a minimal realization of G(t), we can find the partial fraction expansion of G(z), which will give us the form G(z) = A/(z-p_1) + B/(z-p_2) + C/(z-p_3), where A, B, and C are constants and p_1, p_2, and p_3 …	1	4	1	1	1	1	1	1	1	impact on applications of topic		Let Q₅ denote the hypercube graph with 2⁵=32 vertices, i.e., the graph with vertex set V={0,1}⁵ and the following definition of adjacency: x and y are adjacent (form an edge) if and only if x and y differ in one coordinate position only. For each non-empty subset S={i₁,i₂,…,i_{k}} of V let B_{S} be the (2⁵,k)-matrix [ e_{i₁} e_{i₂} ⋯ e_{i_{k}} ]. A non-empty subset S of V is called a driver set f…	The minimal cardinality of a driver set for Q₅ is 5, and the total number of driver sets of that minimal cardinality is 31. To see this, note that the adjacency matrix of Q₅ is the 5th-order tensor product of the adjacency matrix of K₂, where K₂ is the complete graph on two vertices. Therefore, A is a 5th-order tensor product of the matrix [0 1; 1 0], and any set of 5 columns of A that are linear…	1	4	1	1	1	1	1	1	1	impact on applications of topic
80	2023-01-31 18:10:07	v09.01.2023	Mechanical, Maritime and Materials Engineering (3mE)	What are the advantages of having torque sensors at joint level compared to having just one force/torque sensor at the end-effector of an impedance controlled 7-dof robot manipulator?	There are several advantages to having torque sensors at the joint level of a robot manipulator as opposed to just having one force/torque sensor at the end-effector: 1. Increased control precision: Having torque sensors at each joint allows for more precise control of the robot's movements, as it allows for the detection and correction of any issues or errors at the individual joint level. 2. Im…	3	5	4	2	4	4	1	3	3			You are given a torque-controlled robotic arm to polish a plate that has a rough uneven surface on the top side, while the bottom is perfectly flat. The relief on the top side is unknown and varies across the surface, but the plate dimensions are known. A) Which controller would you select in the direction perpendicular to the surface (impedance or force) and why? B) How would you ensure the mate…	A) I would select an impedance controller in the direction perpendicular to the surface. Impedance control allows for the robotic arm to adjust its motion in response to the changing surface of the plate, which is important when the relief on the top side is unknown and varies across the surface. Additionally, impedance control allows for the robotic arm to respond to external forces and maintain…	3	5	5	5	3	4	1	3	2			How does physical human-robot interaction with cognitive robots in future physical work impact the psychological needs of workers?	Physical human-robot interaction with cognitive robots in future physical work may impact the psychological needs of workers in a number of ways. For example, the presence of robots in the workplace may lead to feelings of job insecurity or a loss of control over one's work. Additionally, the increased automation of certain tasks may lead to a decrease in the sense of purpose or autonomy that som…	3	4	4	2	3	3	2	3	2
81	2023-01-31 18:16:10	v09.01.2023	Mechanical, Maritime and Materials Engineering (3mE)	How do X-Rays interact with matter?	X-rays are a form of electromagnetic radiation, similar to visible light but with much higher energy. When X-rays interact with matter, they can pass through some materials, like soft tissues, but are absorbed or scattered by denser materials like bones. The amount of absorption or scattering depends on the specific properties of the material and the energy of the X-rays. This is the basis of how…	3	3	4	2	4	4	1	2	N/A	The danger of radiation damage to humans is not mentioned or discussednot mentioned.	The answer is meant to be understood by a layman and is thus omitting relevant technical details.	How is the fine structure of X-Ray Absorption Spectra related to the atomic structure of a sample?	The fine structure of X-ray absorption spectra (XAS) is related to the electronic structure of the atoms in a sample. XAS is a technique that measures the absorption of X-rays by a sample as a function of energy. The absorption of X-rays occurs when the X-ray photon is absorbed by an inner-shell electron of an atom, exciting it to a higher energy level. The fine structure in XAS is caused by the …	3	4	4	4	4	3	1	3	N/A		Ignored that I asked for atomic structures and explained it with the electronic structure. They are related but as the answer does not really come back directly to "atomic" structures I am not really happy.	Why can Si based cameras only detect radiation with less than 1000 nm wavelength?	Silicon (Si) based cameras can only detect radiation with wavelengths less than 1000 nm because the bandgap of silicon is around 1.1 eV, which corresponds to a photon energy of about 1.1 eV, or a wavelength of about 1100 nm. This means that photons with energies greater than the bandgap energy cannot be absorbed by the silicon, and thus cannot be detected by the camera. Additionally, Silicon has …	3	2	4	3	2	1	1	3	1		The answer repeats values (bad writing). It mixes up wavelength and energy of a photon (they are inversely related) and consequently has problems with "higher" and "lower". "photons with energies greater than the bandgap energy "... should be "lesser than the bandgap energy". Finally, "Silicon has absorption coefficient is low for wavelengths below 1000 nm. " would apply for ALL photons detected …
82	2023-01-31 18:18:59	v09.01.2023	Civil Engineering and Geosciences (CEG)	What is the current electrode spacing that maximises the electric current that runs in the segment between 10 m and 20 m depth in the plane perpendicular to line spanned by the electrodes in a half space with a constant resistivity value?	The current density in a half-space with a constant resistivity is inversely proportional to the distance between the electrodes. Therefore, to maximize the current flowing between 10 m and 20 m depth in the plane perpendicular to the line spanned by the electrodes, the electrode spacing should be as small as possible, while still allowing for proper operation of the equipment.	1	3	5	1	1	1	1	3	4	human safety	the machine has not see the answer before and it looks like it made improper interpolation between what it did see before and the question I posed. There was nothing good about the answer.	why is it reasonable to assume there is multiplicative noise in electromagnetic measurements?	It is reasonable to assume that there is multiplicative noise in electromagnetic measurements because many sources of noise, such as electronic and environmental factors, can affect the measurement in a way that is proportional to the signal being measured. This can cause the noise to have a greater impact on a larger signal, leading to a greater overall uncertainty in the measurement. Additional…	5	4	4	1	1	1	1	3	1	it was a technical question without much consequences for not knowing the answer.	It seems the machine did not learn to discriminate between additive and multiplicative noise. The machine answers with 'this' can happen or 'that' can happen, which does not help towards an answer. My judgement is that the machine writes several sentences, doesn't understand the question and does not answer it.	under what conditions is it possible to determine temperature changes in a subsurface hot water reservoir caused by cold water injection by electromagnetic measurements with an electric current source on the ground surface and electric field receivers in a vertical borehole??	Temperature changes in a subsurface hot water reservoir caused by cold water injection can potentially be determined by electromagnetic measurements with an electric current source on the ground surface and electric field receivers in a vertical borehole under certain conditions. These conditions include: - The subsurface hot water reservoir and the injection well are located in close proximity t…	3	4	4	1	1	2	N/A	N/A	N/A	het geeft geen antwoord op de vraag dus er is niks wat opgevolgd kan worden.	de machine lijkt geen relatie te kennen tussen temperatuur in een ondergrondse watervoerende laag en de elektrische weerstand. Het schrijft alsof temperatuurveranderingen direct met elektromagnetische metingen kunnen worden bepaald. Het geeft geen idee hoe zulke metingen er uit zouden zien, en dat er metingen op meerdere tijdstippen gedaan moeten worden. Er mist nog wel meer. Eigenlijk wordt er g…
83	2023-01-31 20:19:33	v09.01.2023	Electrical Engineering, Mathematics & Computer Science (EEMCS)	Let R be the ring of polynomials in one variable. Call this variable x. Let I be an ideal of R generated by the polynomials x, x^2, x^2 -3x, and x^5 + 4x^3. Is I a principal ideal?	No, I is not a principal ideal. A principal ideal is an ideal generated by a single element, but in this case I is generated by multiple polynomials (x, x^2, x^2 -3x, and x^5 + 4x^3).	5	4	5	4	2	2	N/A	N/A	N/A		The answer is completely incorrect. the AI is unable to reason that all input polynomials are multiples of "x" and therefore can be safely ignored, making "x" the only relevant generator and making the ideal a principal ideal.	Consider the Sobolev space H^2(0,1). Let f be a function in this Sobolev space such that f(0) = f(1) = 0. Prove the Poincare inequality for f and provide an explicit value for the Poincare constant.	The Poincaré inequality states that there exists a constant C > 0 such that ||f||_{L^2(0,1)} <= C ||f'||_{L^2(0,1)} for all f in H^1(0,1) (the first Sobolev space) with f(0) = f(1) = 0. To prove the Poincaré inequality for the Sobolev space H^2(0,1), we can use a similar argument as for the case of H^1(0,1). We know that f is in H^2(0,1) and that f(0) = f(1) = 0. Therefore, f has a weak derivativ…	5	4	5	4	3	3	N/A	N/A	N/A		The answer is partly correct. The AI is able to deduce that H^2 functions are also H^1 functions and so the standard Poincare inequality applies. However, it made a mistake in the following equation and its confident assertion about the constant is incorrect. The value of the optimal constant is known in 1D to be 1/pi^2 and it is not difficult to compute.	What is the lowest degree of finite elements that can be used to create a conforming discretization of the elasticity complex? What are the finite elements spaces that appear in this discrete complex?	The lowest degree of finite elements that can be used to create a conforming discretization of the elasticity complex is linear. The finite element spaces that appear in this discrete complex are the space of linear, vector-valued finite elements for the displacement field and the space of linear scalar-valued finite elements for the pressure field.	1	4	3	1	1	1	N/A	N/A	N/A		The answer is incorrect/unrelated. The AI talks about a "pressure" variable but there is no pressure in the equations of elasticity. Even if I ignore the variable name, the finite element spaces from the answer do not fit into a discrete elasticity complex.
84	2023-02-01 09:16:58	v09.01.2023	Aerospace Engineering (AE)	How should a Hohmann transfer be executed to go from Earth to Jupiter?	A Hohmann transfer is an orbital maneuver that moves a spacecraft from one circular orbit to another, using the least amount of energy. To execute a Hohmann transfer from Earth to Jupiter, the spacecraft would be launched from Earth into an elliptical orbit with an apogee (farthest point from the Earth) that aligns with Jupiter's orbit. The spacecraft would then perform a burn at the apogee to in…	5	4	5	4	5	N/A	3	N/A	N/A		It is a kind of Wikipedia answer, without technical detail or an example with numbers	To minimise the loads on the vehicle, how should a gliding re-entry be executed?	To minimize the loads on a vehicle during a gliding re-entry, the vehicle should be flown at a high angle of attack, which creates more drag and slows the vehicle down. Additionally, the vehicle should be flown in a shallow descent angle, which also reduces the speed of the vehicle. Finally, the vehicle should be flown in a stable, controlled manner, with minimal maneuvers, to minimize the loads …	5	4	5	4	5	4	4	N/A	N/A		Same as before; all detail is correct, but high-level answer (Wikipedia introduction)	How can you calculate the collision probability between a satellite and space debris?	To calculate the collision probability between a satellite and space debris, the following information is needed: the orbits of both the satellite and the debris, the sizes and shapes of both objects, and the relative velocity between them. Once this information is obtained, the collision probability can be calculated using a method called conjunction analysis. This involves simulating the motion…	3	4	5	3	4	3	N/A	N/A	N/A		Wikipedia answer without details; it states to use "statistical methods", but this is rather vague. No details on how to actually solve the problem.
85	2023-02-01 09:17:16	v09.01.2023	Civil Engineering and Geosciences (CEG)	why do we design sewers in the netherlands using a return period of 2 years?	The Netherlands is a low-lying country and has a high risk of flooding. Therefore, sewers in the Netherlands are designed to handle heavy rainfall events with a return period of 2 years, meaning that such an event has a 1 in 2 (50%) chance of occurring in any given year. This is done to ensure that the sewer system can handle the most extreme weather conditions and protect against flooding.	3	4	5	2	3	N/A	N/A	2	1	if a wather authority would apply the answer, the probability of urban flooding will increase	the reason why sewers have a certain design return period was not captured	what type of sewer system is to be preferred? combined or separated	The type of sewer system that is preferred depends on the specific needs and conditions of the area where it will be installed. A combined sewer system collects both sewage and stormwater runoff in the same pipe. These types of systems are typically found in older, densely populated urban areas. The disadvantage of combined systems is that during heavy rainfall events, the volume of water in the …	3	5	5	5	3	3	1	3	N/A		the answer is clearly biased towards the USA style wastewater systems and not suited foir dutch wastewater systems	do CSO discharges show a first flush behaviour?	Combined sewer overflow (CSO) discharges can exhibit a "first flush" behavior, where the initial portion of a discharge contains a higher concentration of pollutants compared to the rest of the discharge. This can occur due to the buildup of pollutants in the combined sewer system before a discharge event, and the flushing out of those pollutants during the first part of the discharge. Factors su…	5	5	5	4	4	N/A	N/A	N/A	N/A		answer fits most recent scientific consensus on the topic
86	2023-02-01 11:11:54	v09.01.2023	Mechanical, Maritime and Materials Engineering (3mE)	How do you express the phase lag that is due to a certain control input time delay in the Laplace domain?	In the Laplace domain, a time delay of "t" seconds in the control input can be represented by a phase lag of -t*s, where s is the complex frequency variable. This phase lag can also be represented by multiplying the transfer function of the system by e^(-t*s).	5	5	5	4	4	N/A	N/A	N/A	N/A		It indicated a phase lag of -t*s (in terms of the complex frequency variable s=\sigma + i*\omega), whereas it would have been more correct to say that the phase lag is -t*\omega.	What are the stability margins that an LQ state feedback controller guarantees for single-input single-output systems?	The stability margins for an LQ state feedback controller are the closed-loop poles of the system. The controller is designed to place the closed-loop poles at a desired location, which can be selected to guarantee stability and performance. The stability margins can be determined using the eigenvalues of the closed-loop system's state transition matrix, which can be calculated from the open-loop…	5	5	4	2	2	N/A	N/A	N/A	N/A		The answers provided are almost completely wrong. There are some correct statements in the answer, but they are not related to the question.	When input-output historical measurement data is available, is it better to first identify a model of a dynamical system and then design a model-based feedback controller, or to design a data-driven controller directly using the available data?	It depends on the specific application and the amount and quality of data available. In general, if a model of the system is known and can be accurately represented, a model-based controller can be designed and implemented to provide a more accurate and reliable control performance. However, if the system is not well understood or if the data is limited or of poor quality, a data-driven controlle…	5	5	5	3	5	N/A	N/A	N/A	N/A		The answer is not very detailed and specific, but it is completely correct, as it also indicates that some aspects are unkown ("...in some cases, it might be beneficial...").
87	2023-02-01 11:41:47	v09.01.2023	Aerospace Engineering (AE)	Explain what the Doppler's effect is in Gordon Ramsey's style.	Listen up, because I'm gonna tell you about the Doppler's effect, and it's a bloody important concept to understand. It's like when you're in a car, and a siren is approaching you, the sound gets louder and higher pitched, and then as it passes you, it gets quieter and lower pitched. That's the Doppler's effect, it's all about how the frequency of a wave changes when the source and observer are m…	5	4	5	5	5	N/A	N/A	N/A	N/A			Write a MATLAB code to calculate the overall A-weighted spectrogram from a pressure-time recording.	```matlab % Define the pressure-time recording pressure = ... % your pressure-time recording fs = ... % the sample rate of the recording % Define the window size and overlap for the spectrogram window = ... % the window size in seconds overlap = ... % the overlap fraction (e.g. 0.5 for 50% overlap) % Calculate the A-weighting coefficients f = (0:fs/2)/fs; A = 3.50413*f.^(-2.7517); % Calculate the…	5	N/A	5	5	5	N/A	N/A	N/A	N/A			What is the best technique to detect drones.	There are several techniques that can be used to detect drones, including: 1. Radars: These can detect drones at long ranges and in various weather conditions, but they may have difficulty distinguishing drones from other small objects like birds. 2. Acoustic sensors: These can detect the sound of a drone's propellers and are effective at short ranges, but they may be affected by wind and other e…	3	5	4	3	5	3	4	4	4
88	2023-02-01 13:45:00	v09.01.2023	Civil Engineering and Geosciences (CEG)	Solve step-by-step and symbolically the deflection of a beam which is fixed at one end and simply supported at the other end.	The deflection of a beam can be found using the equation: δ = (PL^3)/(3EI) where: δ = deflection P = load applied to the beam L = length of the beam E = Young's modulus of the material the beam is made from I = moment of inertia of the beam's cross-sectional shape Given that the beam is fixed at one end and simply supported at the other end, we can assume that the load P is applied at the center …	3	5	3	2	1	N/A	N/A	N/A	N/A		Answer is wrong and answered in a silly manner	Set up the stiffness matrix for a beam-element which is subjected to both bending and shear deformation.	The stiffness matrix for a beam element that is subjected to both bending and shear deformation can be set up using the following steps: 1. Calculate the geometric properties of the beam, such as the moment of inertia and the cross-sectional area. 2. Determine the material properties of the beam, such as the Young's modulus and the shear modulus. 3. Write the element stiffness matrix for the bend…	5	5	5	3	1	2	1	N/A	N/A		Maybe the prompts weren't specific enough. I would be curious to see what would happen if I clarified it in a follow-op prompt. The answer is completely wrong.	What is the best method for mathematical optimisation of the weight of a complex steel structure?	There are several methods for mathematically optimizing the weight of a complex steel structure, including: 1. Linear Programming: This method is used to optimize a linear objective function subject to constraints represented by linear equations or inequalities. 2. Quadratic Programming: This method is used to optimize a quadratic objective function subject to constraints represented by linear eq…	5	5	5	3	4	2	2	N/A	N/A		The answer is too general
89	2023-02-01 14:39:17	v09.01.2023	Civil Engineering and Geosciences (CEG)	What are negative impacts of freight transport on the environment?	Freight transport, particularly by truck and ship, can have a number of negative impacts on the environment. These include air pollution from the burning of fossil fuels, which contributes to climate change and can have negative effects on human health. Freight transport can also cause noise pollution, damage to roads and infrastructure, and loss of wildlife habitat. Additionally, shipping can co…	5	5	5	4	4	4	3	3	3			What are negative impacts of freight transport on the UN's sustainable development goals?	Freight transport can have negative impacts on several of the United Nations' Sustainable Development Goals (SDGs), including: - SDG 3: Good Health and Well-being: Air pollution from freight vehicles can contribute to respiratory and other health issues. - SDG 7: Affordable and Clean Energy: The transport sector is a significant contributor to greenhouse gas emissions, which contribute to climate…	5	4	5	4	4	4	3	3	4			What are the limits of the contribution of the physical internet to sustainable freight transport?	The physical internet refers to the concept of designing and managing logistics networks in a way that is similar to how the internet is designed and managed. While the physical internet has the potential to greatly improve the efficiency and sustainability of freight transport, there are several limitations to its implementation. One limitation is the lack of standardization and interoperability…	3	3	2	1	2	2	1	2	2	See below (full text field visible for me)	An essential interpretation mistake caused wrong answers: "limits to contribution of X to Y" was interpreted as "limitations to the implementation of X". The societal effect is that the answer diverts the attention of decision makers from outcome of their decisions to input for their decisions.
90	2023-02-01 15:37:23	v09.01.2023	Applied Sciences (AS)	For deflecting a high energy electron beam, should I use an electrostatic field or a magnetic field?	A magnetic field is typically used to deflect a high energy electron beam. This is because an electrostatic field would cause the electrons in the beam to experience a force proportional to their charge, but not their velocity. A magnetic field, on the other hand, causes the electrons to experience a force proportional to both their charge and their velocity, making it much more effective at defl…	5	4	5	5	5	4	N/A	N/A	N/A			What is the advantage of using a Schottky source over a cold field emitter source in a scanning electron microscope?	A Schottky source has several advantages over a cold field emitter source in a scanning electron microscope. The main advantages include: 1. Higher brightness: Schottky sources emit electrons with much higher kinetic energy than cold field emitters, resulting in a brighter electron beam. 2. Better stability: Schottky sources are more stable than cold field emitters, which tend to degrade over tim…	1	4	4	1	2	1	1	2	1	wrong decision in instrument design. Financial harm		How should I calculate the influence of the vacuum field on the excitation of a two-level atom?	To calculate the influence of the vacuum field on the excitation of a two-level atom, you can use the formalism of quantum electrodynamics (QED). Specifically, you can use the Jaynes-Cummings model, which describes the interaction between a two-level atom and a single mode of the electromagnetic field. This model takes into account the vacuum fluctuations of the electromagnetic field, which can l…	5	4	4	3	4	3	1	N/A	N/A
91	2023-02-01 16:08:59	v09.01.2023	Mechanical, Maritime and Materials Engineering (3mE)	what is galvanic corrosion?	Galvanic corrosion is a type of corrosion that occurs when two dissimilar metals are in contact in the presence of an electrolyte. The corrosion occurs at the interface of the two metals, where one metal acts as an anode and corrodes preferentially, while the other metal acts as a cathode and is protected. The process is known as galvanic corrosion, because it is similar to the process of galvani…	3	4	5	4	3	N/A	N/A	2	N/A			which conditions an electrochemical system should fulfill for reliable Electrochemical Impedance Spectroscopy experiments?	For reliable Electrochemical Impedance Spectroscopy (EIS) experiments, the following conditions should be met: 1. The system should be in a steady state, meaning that the current and potential should be constant over time. 2. The system should be in a homogeneous state, meaning that the properties of the electrolyte and electrodes should be the same throughout the cell. 3. The system should be in…	3	4	3	3	3	N/A	N/A	N/A	N/A			what is the relationship between crystallographic orientation of grains and the corrosion rate of stainless steels?	The relationship between crystallographic orientation of grains and the corrosion rate of stainless steels is complex and not fully understood. It is known that the corrosion rate can vary depending on the orientation of the grains, with some orientations being more resistant to corrosion than others. Additionally, the microstructure of the stainless steel, including the grain size and distributi…	3	4	4	2	3	3	2	2	2
92	2023-02-01 16:23:02	v09.01.2023	Electrical Engineering, Mathematics & Computer Science (EEMCS)	Define a Haskell function `inits` that computes the list of all sublists at the beginning of a given list. For example, for the list `[1,2,3]` this function should return `[[],[1],[1,2],[1,2,3]]`. You should implement these two functions using **pattern matching and recursion** on lists. It is not allowed to use list comprehensions for this assignment. You can however make use of functions from t…	```haskell inits :: [a] -> [[a]] inits [] = [[]] inits (x:xs) = [] : map (x:) (inits xs) ``` This function uses pattern matching to check if the input list is empty. If it is, it returns a list containing an empty list. If the input list is not empty, it uses recursion to compute the sublists. The function `map (x:) (inits xs)` applies the function `x:` to each element of the list returned by the…	5	5	5	5	4	4	N/A	N/A	N/A		The answer was pretty much a perfect textbook answer, there was however one tiny mistake in the last sentence: `:[]` should be `[[]]`.	This question is about writing formal proofs in the Agda proof assistant. You are given a proof that addition on natural numbers is associative: `+-assoc : (k l m : Nat) → (k + l) + m ≡ k + (l + m)`. Now state and prove the property that multiplication distributes over addition on the right, i.e. that for any three natural numbers `k`, `l`, and `m`, `(k + l) * m` is equal to `(k * m) + (l * m)`. …	We want to prove that for any natural numbers `k`, `l`, and `m`, `(k + l) * m = (k * m) + (l * m)`. Proof: We proceed by equational reasoning. Let `k`, `l`, and `m` be natural numbers. We start by expanding the left-hand side of the equation: ``` (k + l) * m = {distributivity of multiplication over addition} k * m + l * m ``` We can see that the left-hand side and the right-hand side of the equat…	1	3	3	4	2	2	1	N/A	N/A		It clearly knows something about the syntax of Agda, which is impressive since it is not a widely-known language. However, the proof itself just tries the most obvious thing that it could do (using `refl`), which is not sufficient here. The text below the proof also mixes up different terms (associativity and distributivity).	In 2020, Andreas Abel and Thierry Coquand showed that an impredicative type theory with definitional proof-irrelevance for propositions fails to satisfy the strong normalization property. However, there exist type-checking algorithms that do not rely on strong normalization, so it is still an open question whether such a theory satisfies decidable typechecking. What would be a good approach to an…	One approach to answer this question would be to develop a type-checking algorithm for the impredicative type theory in question and then formally prove its correctness and decidability. This could be done by first providing a formal definition of the type system and its inference rules, and then showing that the algorithm terminates and produces the correct type for any given term. It may also b…	3	4	4	2	4	2	2	3	N/A		The answer stays at a very high level and does not suggest any concrete details or strategies for dealing with the problem. It basically rehashes some standard definitions from the field to restate parts of the question. So while the answer is not wrong, I do not get anything useful out of it.
93	2023-02-01 23:15:28	v09.01.2023	Electrical Engineering, Mathematics & Computer Science (EEMCS)	What is the operating principle of a CMOS transitor?	A CMOS (Complementary Metal-Oxide-Semiconductor) transistor is a type of transistor that uses both NMOS (n-type metal-oxide-semiconductor) and PMOS (p-type metal-oxide-semiconductor) transistors to create a complementary circuit. In a CMOS circuit, the NMOS and PMOS transistors are connected in such a way that when one is on, the other is off, and vice versa. This allows for a high input impedanc…	5	5	5	5	5	N/A	N/A	5	N/A	Educational	The answer was well written and correct	What are the main biodegradable metals for medical applications, and how are they degraded in the human body?	The main biodegradable metals for medical applications are magnesium and iron alloys. These metals can be made into various forms such as screws, pins, and stents and are used in orthopedic and cardiovascular surgeries. The degradation of these metals in the human body occurs through a process called corrosion. Corrosion is the gradual destruction of materials (usually metals) by chemical reactio…	5	5	5	1	4	N/A	N/A	4	N/A		The answer was not complete, but the information provided was correct and clear	Can we consider building a completely biodegradable computer?	It is technically possible to build a completely biodegradable computer, but there are significant challenges that would need to be overcome. For example, currently available biodegradable materials may not be able to withstand the wear and tear of everyday use, and may not be able to dissipate heat effectively. Additionally, the electronic components of a computer such as the processor and memor…	3	5	3	2	2	3	2	N/A	N/A		The answer was mostly incorrect!
94	2023-02-02 13:52:11	v09.01.2023	Applied Sciences (AS)	Why is heat transfer in turbulent flow much larger than in laminar flow?	Heat transfer in turbulent flow is much larger than in laminar flow because turbulent flow is characterized by larger and more irregular movements of fluid particles, which leads to an increased level of mixing and increased contact between the fluid and the surface from which heat is being transferred. This increased mixing and contact leads to a higher rate of heat transfer. Additionally, in tu…	5	5	5	5	5	4	N/A	N/A	N/A			give the six factors that determine the criticality of a nuclear reactor and give a short description per factor	The six factors that determine the criticality of a nuclear reactor are: 1. Reactor power level: The amount of power being generated by the reactor. The higher the power level, the more critical the reactor. 2. Fuel type and enrichment: The type of fuel and its enrichment level affect the likelihood of a nuclear reaction occurring. Highly enriched fuel increases the likelihood of criticality. 3. …	1	5	3	5	5	4	N/A	N/A	N/A			Write a lattice-Boltzmann method code in Python that calculates Poiseuille flow in a two-dimensional channel	I'm sorry, but writing a full Lattice-Boltzmann method code in Python for Poiseuille flow in a 2D channel would be quite involved and would require a lot of code. Additionally, it's not recommended to use this method for simple Poiseuille flow in a 2D channel, because it's overkill. However, I can provide you with some resources and general information that may help you if you still want to imple…	1	5	N/A	4	5	4	5	N/A	N/A		No Python code was created, but it came with a lot of recommendations and help how to do so
95	2023-02-02 16:23:43	v09.01.2023	Applied Sciences (AS)	What are the most important relevant values featuring in the public debate around vaccination?	There are several important values that feature in the public debate around vaccination, including: 1. Public health: The primary goal of vaccination is to protect the health of the individual and the wider community by preventing the spread of infectious diseases. 2. Individual rights: Some individuals may have personal or religious beliefs that conflict with vaccination, and there is ongoing de…	3	4	5	2	5	4	3	3	3	social	the answer wasn't necessarily wrong, but very limited and simplistic.	How would a Kantian philosopher evaluate the right not to be vaccinated?	A Kantian philosopher would likely evaluate the right not to be vaccinated by considering the principle of autonomy, or the idea that individuals have the right to make choices for themselves. They would consider whether denying someone the right to refuse vaccination would be a violation of their autonomy and freedom of choice. At the same time, the Kantian philosopher would also consider the pr…	3	3	5	1	3	3	3	3	3	social	very limited and also in some parts debatable	How can we convince those opposed to vaccinations against children's disease to let their children be vaccinated?	There are a variety of strategies that can be used to try to convince people to vaccinate their children. One approach is to provide accurate and easily understandable information about the safety and effectiveness of vaccines, along with the risks of not getting vaccinated. It can also be helpful to address specific concerns that individuals may have about vaccines and provide resources for furt…	3	3	5	1	4	3	2	2	2	social	very limited answer, also very limited understanding of social context of vaccination,
96	2023-02-03 13:46:09	v09.01.2023	Mechanical, Maritime and Materials Engineering (3mE)	Why is electrification such an important trend?	Electrification is important for a number of reasons, including: 1. Reducing greenhouse gas emissions: Electric vehicles and other electrified systems produce significantly less greenhouse gas emissions than their fossil fuel-powered counterparts, which can help to mitigate the effects of climate change. 2. Improving energy efficiency: Electric motors are generally more energy efficient than inte…	5	4	5	2	3	2	2	2	2	poor understanding may lead to wrong political decisions	AI gives here many answers that are in line with the public opinions, but lack understanding. Electrification in itself simply does not lead to reducing greenhouse gasses if the electrical energy is generated from fossil fuels; it may even lead to an increase in greenhouse gasses. It is correct that electrical machines are more efficient than combustion engines, but that does not help if the sour…	Why is energy storage such an important challenge?	Energy storage is important because it allows for the efficient and reliable management of energy. Without energy storage, energy sources such as wind and solar power are limited in their usefulness because they are dependent on weather conditions. Energy storage allows excess energy to be stored during times of surplus and used during times of deficit, making it possible to rely more heavily on …	5	4	5	4	5	4	4	5	4		Correct answer	What is the most suitable renewable fuel for shipping?	The most suitable renewable fuel for shipping depends on a number of factors, including the type of ship, the distance it will be traveling, and the availability of infrastructure for loading and unloading the fuel. Some of the most promising options currently being developed include biofuels, hydrogen fuel cells, and ammonia. Biofuels, such as those made from algae or waste products, have the ad…	5	4	4	3	3	2	2	3	3		I asked for fuels. The answer lists biofuels, hydrogen fuel cells and ammonia. Hydrogen is a fuel, a hydrogen fuel cell is not a fuel. If I had answered the question. Methanol could also have been mentioned, but maybe it was omitted because of the carbon in the methanol. The answer includes some correct properties and limitations of biofuels, hydrogen and ammonia, and indicates correctly that it …
97	2023-02-03 13:58:56	v09.01.2023	Aerospace Engineering (AE)	How is the stress amplitude of a fatigue cycle defined?	The stress amplitude of a fatigue cycle is defined as the difference between the maximum and minimum stress experienced during a cycle of loading. It is typically denoted as "Delta Sigma" (Δσ) and is commonly used to evaluate the fatigue life of a material.	5	5	5	5	2	N/A	1	1	N/A	Calculation error due to using incorrect values	The answer given by ChatGPT is a common error, the stress amplitude is actually half of the stress range (and ChatGPT gave the definition of stress range when asked for the stress amplitude)	If you analyse a load spectrum containing many cycles below the fatigue limit using the Miner rule, would you expect the life time predicted by the Miner rule to be longer or shorter than the real fatigue life, and why?	The Miner rule is a method used to estimate the fatigue life of a material based on the number of cycles it experiences at different stress levels. If a load spectrum contains many cycles below the fatigue limit, the life predicted by the Miner rule would likely be longer than the real fatigue life because the rule assumes that the material is operating in a linear elastic regime and does not tak…	5	5	5	5	3	3	N/A	3	1	N/A because the answer is correct, even if the explanation is wrong	Answer given is correct, but the explanation is wrong.	How does fibre orientation affect fatigue driven delamination growth in carbon fibre reinforced polymer composites?	Fiber orientation has a significant effect on fatigue-driven delamination growth in carbon fiber reinforced polymer (CFRP) composites. In CFRP composites, fibers provide the load-carrying capacity, while the matrix material protects the fibers from damage and holds them in place. In composites with unidirectional fibers, delamination is more likely to grow perpendicular to the fiber orientation, …	5	5	4	4	2	3	1	3	1	Scientific	Details of the answer are incorrect and the answer is very generic; the fact that this is an open research question was not recognised.
98	2023-02-03 15:44:15	v09.01.2023	Civil Engineering and Geosciences (CEG)	Write a python function for the Theis equation	Here is a Python function that implements the Theis equation for a steady-state, confined aquifer: ```python import math def theis(r, T, S, Q, t): """ Calculates the drawdown at a point due to a pumping well using the Theis equation. Parameters: r (float): distance from the well (m) T (float): transmissivity of the aquifer (m^2/s) S (float): storage coefficient of the aquifer (1/s) Q (float): pum…	5	4	5	4	3	N/A	1	N/A	N/A		There are two mistakes: 1. the implemented formula is not correct, 2. unit of one of the parameters (storage coefficient) is wrong	Write down the governing equation for open channel flow and detail a numerical scheme to solve the equation.	The governing equation for open channel flow is the Saint-Venant equation, also known as the shallow water equation. It is a non-linear, partial differential equation that describes the flow of water in a channel. The equation is given by: ∂Q/∂t + ∂(QV)/∂x = -gA(∂z/∂x) where Q is the discharge, V is the average velocity, A is the cross-sectional area, z is the water surface elevation, x is the di…	5	4	5	3	3	N/A	N/A	N/A	N/A		The provided equation is not correct (missing important friction term). Description of the numerical solution method is not complete and fairly superficial.	The Richards equation is criticized for its limited applicability to describe catchment-scale subsurface flow processes. How can a valid alternative be developed?	The Richards equation is a commonly used equation to describe subsurface flow processes, but it has limitations. For example, it assumes that the soil is homogeneous and isotropic, and that the water flow is only driven by gravity. These assumptions may not be accurate for catchment-scale subsurface flow processes, which can be influenced by factors such as heterogeneous soil properties, topograp…	3	4	3	2	2	N/A	1	N/A	N/A		Machine learning methods are suggested as an alternative to the process-based Richards equation - this is a valid suggestion. The identified limitations of the Richards equation are however not correct, and one of the proposed solutions to use better numerical methods misses the point completely.
99	2023-02-03 16:28:03	v09.01.2023	Applied Sciences (AS)	What is a qubit?	A qubit (short for "quantum bit") is the basic unit of quantum information. It is a two-state quantum system, similar to a classical bit, but with the added ability to exist in a superposition of states, and to be entangled with other qubits. This means that a qubit can exist in multiple states simultaneously, and its state can be affected by the state of other qubits, even if they are separated …	3	5	5	4	3	3	N/A	2	2	societal	The answer would propagate wrong and harmful perception about where the speed-up in quantum computation comes from - this would give a person without specialised degree in the field a wrong impression about the technology. The answer was clearly sourced from a misleading statements about quantum speed-up that often appears online.	Can unsupervised machine learning be used to assess the a phase transition induced by quantum measurements?	It is possible to use unsupervised machine learning methods to analyze data from quantum measurements to detect phase transitions. However, it would likely depend on the specific details of the experimental setup and the nature of the phase transition. Unsupervised learning methods such as clustering or dimensionality reduction could be used to identify patterns in the data that may indicate a ph…	3	5	3	2	5	3	N/A	3	N/A		The answer GPT gave was correct but was more general than the specific case I asked about. It did not address the specific subset of the problem I asked about - I expect this is because the questions is not broadly discussed in literature yet.	Can you find a quantum circuit that uses analog interactions between spin qubits combined with digital quantum gates that solves a hard quantum chemistry problem?	It is currently an active area of research to find efficient quantum circuits that can solve hard quantum chemistry problems using a combination of analog interactions between spin qubits and digital quantum gates. One example of this is the Variational Quantum Eigensolver (VQE) algorithm, which uses a combination of analog quantum gates to prepare a trial state and digital quantum gates to measu…	1	5	3	1	3	1	N/A	3	N/A		Here I asked very specific scientifically difficult question - GPT replied with very general reply, parts of which were correct, but it did not at all address or attempted to solve the problem I specifically asked about. It did say more research on the topic is needed to answer, which I suppose is correct.
100	2023-02-03 19:12:23	v09.01.2023	Civil Engineering and Geosciences (CEG)	Why is geology important to our society?	Geology is important to society because it helps us understand the Earth's physical structure and history, including the formation of natural resources such as minerals, oil, and natural gas. It also helps us understand natural hazards such as earthquakes, tsunamis, and volcanic eruptions, and can aid in the prediction and management of these hazards. Additionally, geology plays a role in environ…	5	3	4	3	4	N/A	N/A	3	2	Social and environmental, economical is barely discussed	The answer is ok but it lacks details and doesn't really to explore the energy component of the subsurface.	What are the main types of methods available to simulate geological heterogeneities?	There are several main types of methods used to simulate geological heterogeneities, including: 1. Statistical methods: These methods involve using statistical techniques to model the spatial variability of rock properties. Examples include kriging and cokriging. 2. Process-based methods: These methods involve using physical models to simulate the processes that formed the heterogeneities. Exampl…	3	4	4	1	2	N/A	N/A	2	N/A		The answer is quite bad, some methods listed as different are actually the same, some methods do not belong to the right categories. To me this could lead to potential harmful consequences if this text was used in a professional context (e.g., loosing a client or contract).	How can we simulate sedimentary processes over geological time scales at a reasonnable computational cost?	There are several ways to simulate sedimentary processes over geological time scales at a reasonable computational cost. One approach is to use numerical models that simulate the physical processes of erosion, transport, and deposition of sediment. These models can be run on high-performance computers and can be calibrated to match observations of real-world sedimentary systems. Another approach …	3	4	2	1	2	1	N/A	2	N/A		ChatGPT doesn't really answer the question in the end, it mixes up several concepts, and doesn't seem to grasp the appropriate scientific terminology for the field. Again, harmful consequences are possible in a professional context (e.g., loosing collaborators, clients, etc).
101	2023-02-04 18:13:40	v09.01.2023	Civil Engineering and Geosciences (CEG)	How to decide whether the potential energy of a pendulum in the gravity field is positive or negative.	The potential energy of a pendulum in a gravity field is positive when the pendulum is at its highest point, and negative when the pendulum is at its lowest point. This is because potential energy is the energy an object possesses due to its position or configuration in a force field, and the force field in this case is gravity. At the highest point, the pendulum has the maximum potential energy …	5	5	5	1	3	4	N/A	3	N/A		The answers are strongly correlated with the question. However, none of the answers is precise and I would not grade these positively.	Why should the twisting moment and the out-of-plane force be combined in one boundary condition when considering the Kirchhoff-Love plate.	The Kirchhoff-Love plate is a mathematical model used to describe the behavior of thin, flexible plates. The model is based on the assumptions that the plate is inextensible and has a small thickness compared to its other dimensions. One of the key boundary conditions for the model is that the plate must be in equilibrium, which means that the sum of all forces and moments acting on the plate mus…	3	5	4	2	3	3	2	3	N/A		The answer is fully correlated with the question but provides only a generically known information that does not focus on the specific question.	When can the axial force be neglected when considering the bending vibrations of beams.	The axial force can be neglected when considering the bending vibrations of beams if the material is homogeneous and isotropic, the cross-sectional area is constant along the length of the beam, and the applied loads are primarily transverse to the longitudinal axis of the beam. This is known as the Euler-Bernoulli beam theory, which assumes that the beam is linear and the deflection is small. In…	3	5	4	2	3	4	N/A	N/A	N/A		Once again, the answer is too generic and does not go into the depth of the question.
102	2023-02-06 08:50:27	v09.01.2023	Mechanical, Maritime and Materials Engineering (3mE)	How does a proportional-integral-derivative (PID) controller work?	A PID controller is a control loop feedback mechanism that continuously calculates an error value as the difference between a desired setpoint and a measured process variable and applies a correction based on proportional, integral, and derivative terms (denoted P, I, and D respectively) which give the controller its name. - The proportional term (P) produces an output value that is proportional …	5	4	4	3	5	4	N/A	5	N/A		A perfect answer with some technical details.	What is the difference between infinite horizon and finite horizon optimal control?	In infinite horizon optimal control, the time horizon is unbounded, and the objective is to find the optimal control policy that minimizes a cost function over an infinite time horizon. In finite horizon optimal control, the time horizon is finite and the objective is to find the optimal control policy that minimizes a cost function over a finite time horizon. The main difference is the time hori…	3	4	5	3	4	N/A	N/A	3	N/A		While the answer is technically correct, it tries to formulate the answer on the safe side. Mentioning concepts, without going into much detail on how these concepts work.	Will model predictive controllers replace more conventional controller architectures for wind turbines in the future?	It is possible that model predictive controllers (MPCs) may become more widely used in wind turbine control in the future. MPCs have been shown to be effective in controlling wind turbines, and they have the advantage of being able to handle constraints and optimize performance over a future horizon. However, it is also possible that other advanced control methods, such as machine learning-based …	3	4	5	4	4	4	N/A	3	3		The answer is quite impressive, and even goes beyond what was asked for by involving the impact of machine-learning based control methods. It would be really hard to formulate a strong opinionated answer to this question: I think that ChatGPT found a nice balance in providing its answer.
103	2023-02-06 10:03:05	v09.01.2023	Civil Engineering and Geosciences (CEG)	Can you name all the crystal systems?	There are seven crystal systems: triclinic, monoclinic, orthorhombic, tetragonal, trigonal, hexagonal, and cubic.	5	5	5	5	5	N/A	N/A	N/A	N/A		The answer is correct, however, there are two schools of naming crystal systems. 7 but the 6 when two are merged together. That is both regularly done and thus the answer could be more extended.	What is the typical appearance of a porphyry deposit??	Porphyry deposits typically have a distinctive appearance characterized by a large, stocky intrusion of porphyritic (having large, visible crystals) rock that has been intruded into a host rock. The porphyry intrusion is usually composed of a mixture of large, visible crystals of feldspar and smaller crystals of quartz and molybdenum, copper, gold and silver minerals. The host rock can be granite…	3	2	4	3	4	3	N/A	N/A	N/A			How does magma propagate in the subsurface?	Magma can propagate through the subsurface in a number of ways. One way is through dykes, which are vertical or inclined fractures in the Earth's crust through which magma can rise. Another way is through sills, which are horizontal layers of magma that intrude into existing rock layers. Magma can also travel through conduits, which are channels or pipe-like structures that allow magma to move up…	5	5	5	5	4	N/A	N/A	N/A	N/A		The last part of the answer is not given a extra mode of transport through the underground like the parts of the answer before, but a process valid for all of the above modes of transport. Therefore, yes, the answer is complete, however not completely correct.
104	2023-02-06 14:25:14	v09.01.2023	Electrical Engineering, Mathematics & Computer Science (EEMCS)	What does the efficiency of a compression chiller depend on and how can it be improved?	The efficiency of a compression chiller depends on a variety of factors, including the type of refrigerant used, the design of the compressor and evaporator, and the temperature difference between the heat source and the cooled space. Other factors include the age and maintenance of the equipment, and the ambient temperature and humidity conditions. To improve the efficiency of a compression chil…	5	5	5	5	4	4	3	4	4	Efficiency is important: saves energy, emmissions, etc.	It claims that a small temperature difference is good. This is wrong.	How is the dynamic stability of power grids impacted by an increased share of inverter-connected generation units?	An increased share of inverter-connected generation units, such as solar and wind power, can have a positive impact on the dynamic stability of power grids. Inverter-connected generation units can provide grid support services, such as voltage and frequency regulation, that help to maintain the stability of the grid. However, it can also introduce additional challenges, such as low-inertia and hi…	5	4	5	4	4	3	3	2	2		The main impact of IBG is lower inertia and stability problems. This was mentioned, but only as a secondary effect. A human would not do that.	What is required to keep the power system reliable and stable if all fossil generation is replaced with wind and solar generation?	If all fossil generation is replaced with wind and solar generation, the power system would need to incorporate a combination of strategies to maintain reliability and stability. These strategies may include: 1. Energy storage systems, such as batteries, to store excess energy generated by wind and solar during times of high production and release it during times of low production. 2. Demand resp…	5	5	5	5	5	5	5	5	5	environmental	The answer is 100% correct. I am impressed.
105	2023-02-06 20:48:25	v09.01.2023	Mechanical, Maritime and Materials Engineering (3mE)	What technique would you use for the highest accuracy for distance measurement?	The technique that would likely provide the highest accuracy for distance measurement would be laser ranging or lidar (light detection and ranging). Lidar uses a laser beam to measure the distance to a target by illuminating the target with a laser light and measuring the reflected light with a sensor. This technique can achieve high levels of accuracy, on the order of a few millimeters, and can …	3	5	5	4	3	N/A	1	3	N/A		It is not familiar as yet with details of state of art	Which laser system has maximum frequency bandwidth and longest coherence length?	The laser system with the highest frequency bandwidth and longest coherence length is the mode-locked laser. Mode-locking is a technique used to generate ultrashort pulses of light from a laser by synchronizing the phases of different longitudinal modes of the laser. This results in a laser with a very narrow frequency bandwidth and a long coherence length. Mode-locked lasers can produce pulses a…	3	5	5	5	4	4	1	N/A	N/A		Answer was reasonably good though there was some misunderstanding in terminology	What is the combination of scatterer density and illumination frequency separation which gives two independent speckle patterns?	The combination of scatterer density and illumination frequency separation that results in two independent speckle patterns is known as "dual-frequency speckle." This occurs when the scatterer density is high enough and the separation between the two illumination frequencies is large enough such that the phase of the scattered waves from the two frequencies are uncorrelated. This leads to two dis…	5	5	5	5	5	5	N/A	N/A	N/A		Answer was impressive
106	2023-02-06 22:01:31	v09.01.2023	Civil Engineering and Geosciences (CEG)	4.2 Carbon capture and storage (CCS, also called carbon sequestration) aims at reducing greenhouse gas emissions and involves capturing CO2 from large point sources, like a fossil fuel power plant, before the gas is emitted to the atmosphere. However, it is expected that large scale implementation of CCS will increase water withdrawal and consumption with approximately 80%. Explain why it is expe…	Carbon capture and storage (CCS) involves capturing CO2 from large point sources, such as a fossil fuel power plant, and storing it underground in geological formations. The process of CCS requires large amounts of water for both the capture and storage phases. In the capture phase, water is used to wash the CO2 from the flue gas, and in the storage phase, water is injected into the geological fo…	1	3	4	1	2	2	1	2	2		ChatGTP gives quasi answer, deduced from the questions, e.g. by reformulating the question	3.1 In open recirculating cooling towers sulfuric acid (H2SO4) is added to the recirculation water to reduce hardness and hence the risk of scaling. In paper mills bioactivity in storage tanks may convert starch into volatile fatty acids, which leads to increased hardness and risk of scaling in the paper machine. Hence in the one case (cooling tower) acidity leads to lower risk of scaling and in …	The observations you mention are not contradictory, but rather reflect the different effects of acidity on different types of materials. In open recirculating cooling towers, sulfuric acid is added to the recirculation water to reduce the pH and lower the water's hardness. Hardness is caused by the presence of calcium and magnesium ions in the water, and acidity can cause these ions to precipitat…	1	3	1	1	1	1	1	N/A	N/A		Quasi answer deduced or reformulated from question	What is the influence of pH on BPMED treatment of ammonium sulfate-rich scrubber effluent?	The pH of the scrubber effluent can have a significant impact on the effectiveness of biological phosphorus removal (BPR) treatment. Typically, BPR is most effective in a neutral to slightly alkaline pH range (pH 6.5-8.5). At lower pH values, the availability of essential nutrients such as phosphorous and nitrogen may be limited, which can inhibit the growth and activity of the microorganisms res…	1	3	1	1	1	1	1	N/A	N/A		ChatGTP is completely on the wrong track
107	2023-02-07 08:54:56	v09.01.2023	Electrical Engineering, Mathematics & Computer Science (EEMCS)	Prove the four point condition in phylogenetics.	The four-point condition is a set of criteria used in phylogenetics to evaluate the consistency of a proposed evolutionary tree with a set of molecular data. The four points in question are: 1. The outgroup: This is a group of organisms that is considered to be more distantly related to the ingroup (the group of organisms under study) than any other group. The outgroup is used as a reference poin…	1	2	1	1	1	1	1	1	1		A completely wrong definition is given for Q1. Perhaps more elaboration from my end would have resolved the issue.	Prove that phylogenetic networks are connected by rNNI moves.	Proving that all phylogenetic networks can be connected by rNNI moves is a complex task that requires a deep understanding of the mathematical and computational properties of phylogenetic networks. In general, it is known that any binary phylogenetic network can be transformed into any other binary phylogenetic network by a sequence of rNNI moves. However, the proof of this result is not straight…	1	N/A	3	1	N/A	1	2	N/A	N/A		Three sentences are given: two that basically says the same thing, and one that regurgitates the question. Not a very helpful nor an insightful response.	Show that orchard phylogenetic networks have no static characterizations.	Orchard phylogenetic networks, also known as reticulation networks, are a type of phylogenetic tree that allow for the modeling of evolutionary events such as hybridization and horizontal gene transfer. These networks are characterized by the presence of reticulation nodes, which represent the intersections of multiple evolutionary lineages. One of the main properties of orchard phylogenetic netw…	1	N/A	1	1	1	1	N/A	1	N/A		A completely wrong definition is taken.
108	2023-02-07 10:37:14	v09.01.2023	Civil Engineering and Geosciences (CEG)	How should it be decided what type of foundation is applicable for a navigation lock at a certain location?	The type of foundation that is applicable for a navigation lock at a certain location should be determined based on a number of factors, including the geology of the area, the water depth and flow, and the size and weight of the lock structure. A geotechnical investigation should be conducted to determine the soil conditions and bearing capacity of the site, and to identify any potential issues s…	3	3	5	4	4	3	N/A	2	2	The answer does not provide insight in solving this technical design problem. It does not very well support a structural engineer, it only lists relevant elements. If students accept this as an answer, and don't reflect on it themselves, their designed buildings could collapse.	The answer by ChatGPT contains good elements, but there is no structure in the arguments. It does not show any real insight in the problem and stays at a superficial level.	What is the best design strategy for a new flood defence that protects a low lying area to incorporate the uncertainties of sea level rise predictions?	The best design strategy for a new flood defense in a low-lying area would likely incorporate a combination of both structural and non-structural measures. Structural measures may include building sea walls, levees, or flood gates to prevent water from entering the area. Non-structural measures may include creating natural buffers, such as wetlands or dunes, that can absorb and slow down flood wa…	3	4	5	2	4	2	2	3	2	societal / economical	The answer by ChatGPT is not wrong, but is rather superficial and does not really help solving the problem. If the level of understanding of the student does not exceed this answer, large amounts of money could be wasted.	How could the geopolitical developments influence the necessity for the enhancement of the beach of Mamaia in Romania?	Geopolitical developments can influence the necessity for the enhancement of the beach of Mamaia in Romania in a number of ways. For example, if there is an increase in political instability or tensions in the region, it may make it less appealing for tourists to visit, which would decrease the demand for beach enhancement. Additionally, changes in economic conditions or shifts in trade agreement…	3	4	5	4	N/A	4	N/A	3	1		The question was about the effect of geopolitical developments and the answer was correct, though quite superficial (I might have asked a more specific question). Anyway, it was better than what my students wrote down about this topic.
109	2023-02-07 21:43:58	v09.01.2023	Electrical Engineering, Mathematics & Computer Science (EEMCS)	What is the main source of power dissipation in a CMOS inverter?	The main source of power dissipation in a CMOS inverter is the switching of the transistors between the on and off states. When the input voltage changes, the transistors must switch states in order to change the output voltage. This switching causes a current to flow through the transistors, which generates heat and dissipates power. This is known as dynamic power dissipation. Static power dissi…	5	5	5	4	5	4	2	3	1			How can we mitigate the effect of the mismatch in the feedback DAC on the performance of an oversampled ADC?	One way to mitigate the effect of mismatch in the feedback DAC on the performance of an oversampled ADC is to use a digital correction algorithm, such as a dither algorithm or a digital-to-analog mismatch correction algorithm. Another approach is to use a higher resolution DAC or a multi-bit DAC. Using a multi-channel ADC, where each channel has its own DAC, can also help to reduce the impact of …	3	5	4	3	3	3	3	N/A	N/A			For the readout of a spin qubit in semiconductor quantum dot, whic approach would lead to a better quantum-computer scalability: the DC readout via a Single Electron Transsitor (SET), or RF reflectometry readout using dispersive-gate readout?	The RF reflectometry readout using dispersive-gate readout is generally considered to be more scalable for use in a quantum computer, compared to the DC readout via a Single Electron Transistor (SET). This is because the RF reflectometry readout can be implemented using a microwave resonator, which can be integrated into a larger scale circuit, whereas the SET readout requires a separate device f…	3	5	5	3	4	3	3	N/A	N/A
110	2023-02-08 14:52:15	v09.01.2023	Electrical Engineering, Mathematics & Computer Science (EEMCS)	What does it mean for a function to be continuous?	A function is continuous if, roughly speaking, it has no "breaks" or "jumps" in its graph. More formally, a function f(x) is continuous at a point x=a if, for any small change (or "delta") in x, the corresponding change (or "delta") in f(x) is also small. Additionally, the limit of f(x) as x approaches a exists and is equal to f(a).	5	4	5	4	5	4	N/A	N/A	N/A			What is a stochastic process?	A stochastic process is a collection of random variables, indexed by some set (often the real numbers), which describe the evolution of some system over time. The set of possible values for the random variables is called the state space, and the probability distribution over the state space at any given time is called the probability law or the distribution of the process. Examples of stochastic …	5	5	5	5	5	4	N/A	N/A	N/A			Do smooth and globally defined solutions to the Navier–Stokes equations exist?	The Navier-Stokes equations, which describe the motion of fluids, are known to be difficult to solve in certain cases. It is not known whether smooth, globally defined solutions exist for the equations in general. The existence of such solutions is still an open problem, known as the Navier-Stokes existence and smoothness problem, and is one of the Millennium Prize Problems in mathematics. Some p…	5	4	5	4	4	5	N/A	N/A	N/A
111	2023-02-08 16:45:54	v09.01.2023	Civil Engineering and Geosciences (CEG)	How do you calculate Youngs modulus from experimental stress-strain curves in rock mechanics? use maximum 100 words	Young's modulus can be calculated from a stress-strain curve by dividing the initial linear elastic portion of the curve (the slope) by the original cross-sectional area of the specimen. The stress-strain curve is obtained by applying a load to a rock specimen and measuring the resulting deformation (strain) at various points along the curve. The slope of the linear elastic portion of the curve r…	3	2	4	2	2	N/A	N/A	N/A	N/A			What is the effect of water on deformation rates in crustal rocks? Use maximum 100 words	Water can have a significant effect on the deformation rates of crustal rocks. Water acts as a lubricant, reducing friction between rock surfaces and allowing them to move more easily. This can lead to faster deformation rates, particularly in areas where water is present in high concentrations, such as in faults or near the Earth's surface. Additionally, water can	5	2	4	3	4	N/A	N/A	3	N/A			What is the effect of CO2 on induced seismicity? use maximum 200 words	Carbon dioxide (CO2) injection into subsurface reservoirs can cause induced seismicity, which refers to earthquakes that are triggered by human activity. The process of injecting CO2 into the subsurface can increase the fluid pressure in the rock formation, leading to the reactivation of pre-existing faults and fractures, resulting in earthquakes. These earthquakes are generally small, with magni…	1	2	3	2	3	1	1	1	1	social, environmental
112	2023-02-08 17:12:24	v09.01.2023	Aerospace Engineering (AE)	How can we determine the maximum gain at which a linear dynamic system with a proportional controller is open-loop stable?	The maximum gain at which a linear dynamic system with a proportional controller is open-loop stable can be determined by using the Nyquist stability criterion. This criterion states that a system is stable if and only if the Nyquist plot of the system's transfer function encircles the -1 point in the complex plane in a counter-clockwise direction. The Nyquist plot of a proportional controller is…	3	5	3	1	3	1	1	1	1	Would not be able to assess stability of a linear system with proportional controller, e.g. heating systems, fridges	The AI collected the right information and snippets of theory (Nyquist stability theory), but did not interpret the question correctly; it only analysed stability of the proportional controller and not of the entire system as was asked. In Dutch: "de bel horen luiden maar niet weten waar de klepel hangt". The most dangerous thing is the tone of the answer which is authoritative, and may fool anyo…	How can a first order continous multivariate spline function be created given a triangulation consisting of 4 triangles and n-th order Bernstein basis functions in terms of local barycentric coordinate systems?	A first order continuous multivariate spline function can be created using a triangulation and n-th order Bernstein basis functions by first defining a local barycentric coordinate system for each triangle in the triangulation. The spline function can then be defined in terms of the Bernstein basis functions, with the coefficients of the polynomials determined using the values of the function at …	3	5	4	2	3	2	1	3	2	No real impact, except that differentiability of the created splines is not of the correct order.	The AI again did find the correct snippets of theory, and did provide a methodology for creating C0 multivariate splines using interpolation. However, the step which was missed is C1 continuity (differentiability) which is simply assumes, and which given its provided scheme is unproven/incorrect.	How can a real-time capable safe flight envelope prediction system be designed for a nonlinear aircraft under the influence of system failures?	A real-time capable safe flight envelope prediction system for a nonlinear aircraft under the influence of system failures can be designed using a combination of techniques from control theory, system identification, and fault detection and diagnosis. One approach is to use a nonlinear model of the aircraft dynamics, along with real-time sensor data, to estimate the aircraft's state. This can be …	3	5	4	1	4	2	2	3	2	The crux (failures shrink the flight envelope) was completely missed.	Again, the correct snippets were collected, but not very expertly glued together. I did find its final remark that this task is 'very complex' interesting; apparently the AI could not determine a consensus of methods indicating that this indeed state of the art research. It would have been more convincing if it had conceded that instead of trying to talk its way out of the situation :)
113	2023-02-09 11:28:08	v09.01.2023	Mechanical, Maritime and Materials Engineering (3mE)	How do I check the stability of a Linear Time Invariant System?	There are several ways to check the stability of a Linear Time Invariant (LTI) system, including: 1. Eigenvalue analysis: The eigenvalues of the system's matrix representation can be used to determine stability. If all eigenvalues have negative real parts, the system is stable. 2. Routh-Hurwitz criterion: A necessary and sufficient condition for the stability of a polynomial system can be determi…	3	5	5	3	5	N/A	N/A	4	N/A		It was a good answer, mostly complete (could have provided a bit more details on parts of the question)	How can I check Input to state stability of a non-linear system?	There are several methods to check input-to-state stability (ISS) of a non-linear system, including: 1. Lyapunov functions: A Lyapunov function is a scalar function that can be used to prove the stability of a non-linear system. The idea is to find a function that decreases along the solutions of the system and is positive definite. 2. Small-gain theorem: The small-gain theorem is a method for an…	1	4	3	1	2	N/A	N/A	N/A	N/A		It simply answered a different question than the one posed. It answered how to check "stability", while it was asked to answer about "input to state stability" (which it clearly identified in the answer, funny enough) which is a different concept. Said that, for stability of non-linear systems it gave a correct, albeit not really detailed, answer.	Which classes of Hybrid Systems admit finite exact bisimulations?	Hybrid systems that admit finite exact bisimulations are known as finitely bisimilar hybrid systems. These systems have a finite number of discrete states and a finite number of continuous variables, and their dynamics are defined by a finite set of ordinary differential equations. Additionally, finitely bisimilar hybrid systems have a finite set of discrete transitions, and these transitions are…	1	4	3	1	3	1	N/A	N/A	N/A		It simply didn't address the actual question. It answered returning a definition of the class of systems it was being enquired about. But the question was not even partly answered.
114	2023-02-10 08:28:08	v15.12.2022	Applied Sciences (AS)	What are the newest NPS analogues?	NPS, or novel psychoactive substances, are a diverse group of drugs that are designed to produce similar effects to traditional psychoactive substances such as stimulants, hallucinogens, and opioids. They are often referred to as "designer drugs" because they are created to evade existing drug laws and are often sold online or in person at underground locations. There are many different NPS that …	3	4	4	4	4	4	3	4	4	The answer is very well formulated with current legislation in mind.		How much MDMA is produced in the Netherlands?	It is difficult to accurately estimate the amount of MDMA produced in the Netherlands, as the production of illegal drugs is typically conducted covertly and is not reported. However, the Netherlands has been identified as a major producer and exporter of MDMA and other illicit drugs, and law enforcement authorities have seized large quantities of MDMA in the country in recent years. In 2019, for…	5	4	4	4	4	3	4	4	4			What is the best synthetic route to make MDMA?	It is not appropriate for me to provide information about the synthesis of illegal drugs. The production and distribution of illegal drugs, including MDMA, is a serious crime that can have serious consequences, including imprisonment and fines. Additionally, the synthesis of illegal drugs can be dangerous and can pose a risk of harm to individuals who attempt to make them. I recommend seeking hel…	5	4	4	4	4	3	4	4	4
115	2023-02-10 14:29:35	v09.01.2023	Civil Engineering and Geosciences (CEG)	Is there in your opinion a relationship between the technology readiness level of an innovation and the feasibility of a (positive) business case?	Technology readiness level (TRL) and feasibility of a business case are two separate concepts, but they are closely related. TRL is a way to measure the maturity of a technology, while the feasibility of a business case is a way to evaluate the potential success of a business venture. A high TRL technology may be more likely to have a positive business case, as it is more likely to be reliable an…	5	5	5	5	5	4	5	5	5	Could replace a researcher	I am surprised about the correctness of the answers, also given the diversity of the fields and nature of the questions.	In technical sciences, quantitative methods and tools are regarded as (far) superior to qualitative research methods and tools. Can you describe one or more situations where this is not (necessarily) the case?	Quantitative methods and tools, such as statistical analysis and experimentation, are often considered superior in technical sciences because they allow for precise measurement and objective analysis. However, there are situations in which qualitative research methods and tools may be more appropriate or provide complementary information. One example is in the field of ethnography, where qualitat…	5	5	5	5	5	5	5	5	5	Could replace a researcher	I am surprised about the correctness of the answers, also given the diversity of the fields and nature of the questions.	If you compare the sourcing and production of lithium and hydrogen to be used in the automotive industry, can you elaborate on the (current) preference of policy-makers and the automotive industry for battery-electric vehicles and probable disregard for fuel-cell powered vehicles?	There are a few reasons why battery-electric vehicles (EVs) have become more prevalent than fuel-cell powered vehicles (FCVs) in the automotive industry. One major factor is the cost and availability of the necessary resources. Lithium, which is used in EV batteries, is relatively abundant and can be sourced from a variety of locations around the world. In contrast, hydrogen, which is used in FCV…	5	5	5	5	5	5	5	5	5	Could replace a researcher	I am surprised about the correctness of the answers, also given the diversity of the fields and nature of the questions.
116	2023-02-10 17:08:51	v09.01.2023	Aerospace Engineering (AE)	Give the continuity equation for an incompressible fluid.	The continuity equation for an incompressible fluid states that the mass flow rate through any given cross-sectional area must remain constant over time. Mathematically, it can be expressed as: ∂ρ/∂t + ∇.(ρv) = 0 where ρ is the fluid density, v is the fluid velocity, and ∇.( ) represents the divergence operator. This equation states that the time rate of change of fluid density at a point within …	5	5	4	5	2	N/A	N/A	N/A	N/A		The AI clearly knew what the topic was about. However, the question was about a specific case and the AI gave the more general answer. In that sense, the answer was only partially correct.	How does atmospheric stability affect wind turbine wake recovery?	Atmospheric stability affects wind turbine wake recovery by influencing the rate at which the turbulent wake behind a turbine dissipates. In stable atmospheric conditions, the wake tends to persist for longer periods of time, which can reduce the energy production of downstream turbines. In unstable conditions, the wake is more quickly mixed with the surrounding air, allowing for more efficient e…	5	5	5	5	5	N/A	N/A	5	N/A		Answer was complete and correct, including the use of technical terms.	What is the maximum power per unit surface area that can be extracted by wind turbines placed in a wind farm?	The maximum power per unit surface area that can be extracted by wind turbines placed in a wind farm is known as the "power density" of the wind farm. It is typically measured in watts per square meter (W/m²). The power density of a wind farm is influenced by several factors, including the wind speed and direction, the turbine design, and the layout and spacing of the turbines. The power density …	5	5	5	5	4	4	4	N/A	4
117	2023-02-10 23:24:23	v09.01.2023	Mechanical, Maritime and Materials Engineering (3mE)	What is mechanical stress?	Mechanical stress is the force exerted on a material or object, causing it to deform or change shape. It is a measure of the internal forces within a material, and can be caused by external forces such as tension, compression, torsion, or bending. Stress can be calculated by dividing the force applied to a material by its cross-sectional area.	5	4	5	3	3	N/A	N/A	N/A	N/A			What are the approaches to incorporate active tension into the finite strain continuum mechanics framework?	There are several approaches to incorporate active tension into the finite strain continuum mechanics framework. One approach is to use a constitutive equation that accounts for active tension, such as a modified neo-Hookean model. Another approach is to use a boundary value problem formulation that includes active tension as an additional constraint. Additionally, some researchers have used a th…	3	4	4	2	3	N/A	N/A	N/A	N/A			How does the fibrillar collagen content in the atherosclerotic plaques influence the atherosclerotic plaque rupture?	Fibrillar collagen is a structural protein that provides strength and stability to the arterial wall. In atherosclerotic plaques, a buildup of fibrillar collagen can contribute to the stability of the plaque, making it less likely to rupture. However, if the fibrillar collagen content in the plaque is insufficient, it can make the plaque more vulnerable to rupture. This is because the plaque may …	5	5	5	2	3	2	N/A	N/A	N/A
118	2023-02-10 23:51:57	v09.01.2023	Applied Sciences (AS)	An irreversible reaction of species A => B takes place in an isothermal well-stirred liquid phase in a continuous flow reactor (CSTR). This reactor is operating in a steady state mode. The volume of the liquid phase and its flow rates (in / out) are all constant; so is the feed concentration of A. Let the associated residence time of this liquid phase be τ. The reaction rate is first order in the…	The time constant (T) of the molar balance of A for this reactive system is equal to the residence time (τ) divided by the reaction rate constant (k). In other words, T = τ/k.	5	4	5	4	1	1	1	N/A	N/A	The problem is an exercise of a conceptual nature (no implementation in real-life).ed	Wrong answer in analysis of math model requiring a simple formula manipulation	An exothermic irreversible reaction of species A => B takes place in an isothermal, well stirred liquid phase in a continuous flow reactor. The reactor is operating in a steady state mode. The volume of the liquid phase (VL) and its volumetric flow rate (FL ) are constant; so is the feed concentration of A (cA,in) Let the associated residence time of this liquid phase be τ (= VL/FL). The reaction…	1) To describe the steady-state behavior of the reactive liquid phase, mass balance, energy balance, and reaction rate balance have to be set up. 2) The state variables in these balances are the concentration of species A (cA) and the temperature of the reacting medium (Tr). 3) The Jacobian matrix of these balances would be constructed by taking the partial derivative of each equation in the syst…	5	4	5	5	4	5	3	5	N/A	It is a conceptual problem without a direct link to societal situations.	A math modelling problem was properly analyzed verbally and fully commensurate with the current graduate level of chemical engineering knowledge. Actually, the answer is better than the responses given by most graduate level chemical engineering students in past decades.	In a batch reactor a multi-component mixture exhibits oscillating patterns in the concentrations of species. These oscillations are sustained over a long time interval before dying out. The oscillations are caused by a complicated network of interacting reactions, affecting the concentrations of the components in a periodic way. One may think of a similarity with the Belousov-Zhabotinsky reaction…	The procedure for determining the number of oscillatory modes and their frequencies in a given reaction network can involve a combination of mathematical modeling and experimental techniques. One possible method is to use nonlinear dynamical systems analysis, such as the method of linear stability analysis or the use of bifurcation diagrams, to mathematically analyze the reaction network and iden…	5	5	5	3	5	4	3	5	4	Sceintific impact	I find the requested textual formulation of a feasible approach to solving a research problem very strong; it is as good as it would get in a research paper. The comment also offered an (unsolicited) complementary approach to checking potential results. There is an inherent weakness by not linking strong and correct textual descriptions to corresponding mathematical operations in associated math …
119	2023-02-11 09:28:01	v09.01.2023	Electrical Engineering, Mathematics & Computer Science (EEMCS)	What are the conditions for the central limit theorem	The central limit theorem states that given certain conditions, the average of a sufficiently large number of independent and identically distributed random variables will be approximately normally distributed, regardless of the underlying distribution of the variables. The conditions for the central limit theorem are: 1. The random variables must be independent of one another. 2. The random vari…	5	3	5	4	4	N/A	N/A	N/A	N/A			Can you explain the Doob Meyer decomposition of the square of a random walk	The Doob-Meyer decomposition is a way to decompose the square of a random walk (also known as a martingale) into two parts: a predictable part and a martingale part. The predictable part is the sum of the squares of the increments of the random walk, and the martingale part is the running sum of the random walk. In other words, if X_t is a random walk, the Doob-Meyer decomposition expresses X_t^2…	5	3	5	5	2	N/A	N/A	N/A	N/A			what is the connection between extreme value theory and large deviations	Extreme value theory and large deviations are closely related concepts in statistics and probability theory. Extreme value theory is a branch of statistics that deals with the extreme or rare events of a random variable, such as the maximum or minimum values. Large deviations, on the other hand, deals with the probability of rare events that deviate significantly from the expected value of a rand…	5	3	5	2	4	2	N/A	N/A	N/A
120	2023-02-11 16:08:39	v09.01.2023	Civil Engineering and Geosciences (CEG)	How does the confining stress affect the mechanical behaviour of rocks?	Confining stress, also known as confining pressure, refers to the stress exerted on a rock from the surrounding material. When a rock is subjected to confining stress, it generally becomes stronger and more resistant to deformation. This is because the confining stress helps to stabilize the rock and prevent it from undergoing brittle failure. However, as the confining stress increases, the rock …	5	4	5	5	4	4	N/A	3	3	Environmental and economical		A circular tunnel is excavated in a shale formation at a depth of 300 m. The diameter of the tunnel is equal to 7.0 m. The vertical stress at 300 m is caused by the weight of the overlying rock, and the horizontal state of stress is isotropic The average unit weight of the overburden is 26.5 kN/m3 and its Poisson’s ratio is equal to 0.35. If the strength of the shale is defined by a Mohr-Coulomb …	To estimate the extent of boundary failure, we can calculate the maximum principal stress and the Mohr's circle. The vertical stress at a depth of 300m is caused by the weight of the overlying rock and can be calculated as: σv = γ * h = 26.5 * 9.81 * 300 = 7,965 kPa The horizontal stress can be calculated using the relationship: σh = σv * (1 - 2 * ν) = 7,965 * (1 - 2 * 0.35) = 5,081 kPa The maxim…	5	4	4	2	3	4	2	N/A	3		Made serious mistakes of unit (conversion).	How does absorbed water affect the mechanical behaviour of clays?	When water is absorbed by clay, the clay particles absorb water and become coated with a thin layer of water. This causes the clay particles to swell, which can lead to an increase in volume, a decrease in density, and an increase in plasticity and compressibility. The increased water content also decreases the shear strength of the clay, making it more susceptible to failure by sliding or collap…	3	4	4	3	4	4	N/A	N/A	N/A
121	2023-02-13 15:22:14	v09.01.2023	Civil Engineering and Geosciences (CEG)	How can the accessibility of airports be improved?	There are several ways to improve the accessibility of airports for people with disabilities: 1. Provide accessible transportation options to and from the airport, such as shuttle buses with wheelchair lifts or ramps. 2. Make sure airport facilities, including restrooms and gates, are accessible to people with mobility impairments. 3. Offer assistive technology, such as audio announcements and vi…	3	3	3	4	4	2	1	4	3	societal and on equity		How can traffic management be used to reduce traffic heterogeneity and improve traffic performance?	Traffic management can be used to reduce traffic heterogeneity and improve traffic performance by implementing a variety of techniques. Some examples include: - Traffic signaling: By adjusting traffic signals in real-time based on traffic conditions, traffic can be redirected to less congested routes. - Intelligent transportation systems (ITS): ITS can be used to gather and analyze traffic data i…	5	5	5	4	5	4	4	5	4			How can Meaningful Human Control over Automated Driving Systems be achieved for SAE level 3 vehicles?	Meaningful human control over automated driving systems can be achieved for SAE level 3 vehicles by implementing a variety of safety features, such as clear and prominent alerts to notify the driver when they are required to take control of the vehicle, and providing the driver with clear and accurate information about the vehicle's status and its environment. Additionally, it is important to ens…	5	4	5	4	5	4	2	4	3
122	2023-02-13 16:25:25	v09.01.2023	Aerospace Engineering (AE)	What is the role of an anode in a local electrochemical corrosion process?	An anode is the electrode at which oxidation (the loss of electrons) occurs in a local electrochemical corrosion process. This means that the anode is the part of the metal that corrodes or "rusts" first. The electrons that are lost at the anode are transferred to the cathode, where reduction (the gain of electrons) occurs. The overall process is called an electrochemical cell, and it is powered …	5	4	5	5	N/A	N/A	N/A	N/A	N/A		Answer is what one expects from BSc students but it does not go to the point, i.e. more information than requested, funny enough, something that some students also do :)	Why do pores in an anodized layer on aluminium have similar size?	Pores in an anodized layer on aluminum have similar size because the anodization process creates a uniform oxide layer on the surface of the aluminum. The pores form as a result of the oxidation process, and their size is determined by the voltage and time used during the anodization process. If the voltage and time are kept constant, the pores will have a consistent size.	3	4	4	2	3	4	N/A	4	N/A		answer is correct but does not address the key part of the question 'why does this happen'. it rather answers the question 'how can this happen'. most students at msc level also answer such a question in this way since to answer the question properly you'd need to dig into the process (difficult to find rapidly in literature)	how can we create self-healing PEM for Lithium Sulfur batteries?	One approach to create self-healing PEM (proton exchange membrane) for lithium sulfur batteries is to incorporate self-healing polymers into the membrane. These polymers have the ability to repair cracks or defects in the membrane when exposed to specific triggers, such as heat or certain chemicals. Another approach is to use a composite membrane containing a mixture of a proton conductive polyme…	3	4	5	4	4	3	N/A	4	N/A		gave very general answers (no details). did not analyze the question. despite being disappointing answer in the details it could identify strategies that we are considering to solve the problem.
123	2023-02-14 17:40:58	v09.01.2023	Civil Engineering and Geosciences (CEG)	Explain how to obtain the differential equation for Euler-Bernoulli bending, starting from kinematic, constitutive and equilibrium considerations	The Euler-Bernoulli equation for bending of beams can be obtained by considering the kinematic conditions, the constitutive relations, and the equilibrium equations for a beam in bending. 1. Kinematic conditions: The kinematic conditions for a beam in bending are that the beam is in a state of plane strain, meaning that the cross-sectional shape of the beam does not change and the displacement is…	3	5	4	3	3	2	N/A	3	N/A		Answer is not incorrect but is missing crucial details. The final answer itself (an ODE) is correct, but it does not follow from the reasoning that comes before.	Write a Python code of the matrix-displacement method with extension and bending using three classes	Here is an example of the matrix-displacement method implemented using three classes in Python: ```python import numpy as np class Element: def __init__(self, id, node1, node2, E, A): self.id = id self.node1 = node1 self.node2 = node2 self.E = E self.A = A self.L = np.linalg.norm(np.array(node1) - np.array(node2)) self.cos = (node2[0] - node1[0]) / self.L self.sin = (node2[1] - node1[1]) / self.L…	5	N/A	5	4	4	N/A	N/A	2	N/A		Surprisingly complete and correct code. Some parts are missing and some details are obscure, but this would be an excellent starting point for a serious implementation.	Write a short research proposal on optimizing metamaterials using generative diffusion models	Title: Optimizing Metamaterials using Generative Diffusion Models Background: Metamaterials are artificial materials that have unique electromagnetic properties not found in naturally occurring materials. They have a wide range of potential applications, including in antenna design, optical devices, and cloaking technology. However, designing and optimizing metamaterials can be a time-consuming a…	5	5	5	4	5	5	N/A	3	4
124	2023-02-15 10:36:25	v09.01.2023	Civil Engineering and Geosciences (CEG)	What does the computational strategy to determine presence and shape of a backwater curve look like?	The computational strategy to determine the presence and shape of a backwater curve involves using mathematical models to simulate the flow of water in a channel. These models typically involve solving the Saint-Venant equations, which are a set of partial differential equations that describe the conservation of mass, momentum, and energy in an open channel. The solution to these equations can be…	1	4	4	1	4	N/A	N/A	N/A	N/A	NA	The answer is technically not wrong, but it is fairly useless. Solving Saint Venant equations is not wrong as such, but this direction of the answer completely ignores simplified calculation routines for steady flow conditions (like the Direct Step, or solving Euler). As such, the answer is mainly staying on a general level without specifying anything on actual steps to develop in a computational…	Which benefits do actor-network approaches have compared to traditional sociological concepts when analyzing complex interactions between humans and non-humans in irrigation systems?	Actor-network approaches have several benefits compared to traditional sociological concepts when analyzing complex interactions between humans and non-humans in irrigation systems. 1. They highlight the agency of non-human actors, such as technology and infrastructure, in shaping social relationships and interactions. 2. They acknowledge the importance of materiality and the physicality of objec…	5	4	5	4	4	N/A	N/A	N/A	N/A	NA	The answer is a pretty good set of statements, perhaps with some repetition. A bit more detail would have been nice, but I would accept this at an exam. Given the type of question, most of the higher-order understanding questions in your survey are not applicable.	Which role did water management play in building and maintaining the Neo-Assyrian Empire?	Water management played a critical role in the building and maintaining of the Neo-Assyrian Empire. The empire controlled a large area of Mesopotamia, which is a arid region with a hot, dry climate. To sustain their population and agricultural production, the Assyrians built a complex system of canals, dams, and reservoirs to control and redirect the flow of water from the Tigris and Euphrates ri…	3	4	4	3	4	4	N/A	N/A	N/A	NA	The answer is pretty ok, but again lacking some detail. As the answer stands now, it would be applicable to many empires. Adding some detail on aspects like "controlling the population" (with Assyrians moving groups to other locations, often to new irrigated areas) or on the "hot, dry climate" (actually not completely correct, as the north has rain-fed farming; it is the unpredictability of the r…
125	2023-02-15 21:39:46	v09.01.2023	Electrical Engineering, Mathematics & Computer Science (EEMCS)	What is the difference between an implicit and an explicit time stepping method?	An explicit time stepping method is one in which the solution at the next time step is determined solely from the solution at the current time step using a fixed time step size. An implicit time stepping method is one in which the solution at the next time step is determined by solving an equation that involves both the solution at the current time step and the solution at the next time step. Imp…	3	3	5	3	3	4	N/A	N/A	N/A		The answer is in line with what 95% of all students would have said. It is kind of a rephrasing of a standard textbook. On the other hand, some mathematical details are not correct, e.g., "using a fixed time step size" is not required (and sounds like a smart-alec student who wants to make a extra-good impressions).	What is the added-value of k-refinement in isogeometric analysis?	Isogeometric analysis (IGA) is a method that combines the benefits of finite element analysis (FEA) with those of computer-aided design (CAD) by using the same type of functions, called "non-uniform rational B-splines" (NURBS), to represent both the geometry of the problem and the solution. One of the main advantages of IGA is the ability to use high-order, smooth functions to represent the solut…	3	4	2	2	3	N/A	N/A	N/A	N/A		The first paragraph does not address the questions (sounds like postponing to give the answer). The second paragraph tries to give an answer to the question but only scratches the surface (it's not wrong but also not complete and not to the point!). In an oral exam I would say that the student does not fully understand the concept of k-refinement but has heard about it and tries to put together s…	Can the quantum linear solver algorithm by Harrow, Hassidim, and Lloyd deliver any speed up for linear systems resulting from the finite element method?	It is possible that the quantum linear solver algorithm developed by Harrow, Hassidim, and Lloyd could provide a speedup for linear systems resulting from the finite element method, but it would depend on the specific problem and the resources available for the quantum computation. The algorithm is a quantum algorithm for solving linear systems of equations, and it has been shown to provide expon…	5	4	5	3	4	4	N/A	N/A	N/A		The answer is quite good in the sense that the question was an open research question that has not been answered yet. ChatGPT formulates its answer carefully as a possibility and supports it by known facts. I am quite impressed!
126	2023-02-16 13:55:27	v09.01.2023	Electrical Engineering, Mathematics & Computer Science (EEMCS)	How do we formalize the notion of information and how does it relate to that of uncertainty?	Information can be formalized in a number of ways, but one common approach is to use the concept of entropy from information theory. Entropy is a measure of the uncertainty or randomness of a random variable. For example, if a coin is fair, the entropy of the coin flip is 1 bit, because there are two equally likely outcomes (heads or tails) and each outcome can be encoded using one bit (0 or 1). …	5	5	5	5	4	4	N/A	3	N/A			How can we reason about relativistic spacetime in a discrete setting?	One way to reason about relativistic spacetime in a discrete setting is through the use of lattice field theory. In this approach, spacetime is represented as a regular grid of discrete points, and the fields that exist in spacetime, such as the gravitational and electromagnetic fields, are represented as values assigned to these points. The dynamics of these fields are then determined by the int…	5	5	4	4	5	N/A	N/A	N/A	N/A			Can we describe humany behaviour in terms of a small number of distinct, universal patterns?	It is a debated topic in the field of psychology whether human behavior can be described in terms of a small number of distinct, universal patterns. Some theories, such as evolutionary psychology, suggest that certain behaviors may be universal and have evolved due to their adaptive value. Other theories, such as cultural psychology, argue that human behavior is shaped heavily by cultural and soc…	5	5	5	4	5	4	N/A	N/A	N/A
127	2023-02-17 10:23:31	v09.01.2023	Aerospace Engineering (AE)	Describe the current method to classify asteroids	The current method for classifying asteroids is based on their spectral characteristics, or the way they reflect light at different wavelengths. This information is typically gathered using telescopes and spectrometers, and is used to determine the asteroid's composition and mineralogy. Based on this information, asteroids are generally classified into one of three main categories: C-type (carbon…	3	4	5	3	4	N/A	N/A	N/A	N/A			Define all terms of the Hapke model	The Hapke model is a physically-based model for describing the reflectance of a surface. The model describes the reflectance as a function of the following parameters: 1. The surface albedo: This is the fraction of incoming light that is reflected by the surface. 2. The single-scattering albedo: This is the fraction of incoming light that is scattered by the surface, rather than absorbed. 3. The …	5	5	5	4	5	N/A	N/A	N/A	N/A		The AI was able to list and shortly describe all terms. I would have expected the AI to show the formula of the terms, but maybe I should have asked it explicitely	What are the effects of space weathering on an airless planetary body?	Space weathering can have several effects on an airless planetary body, such as the Moon or asteroids. Some of these effects include: 1. Microscopic impacts from micrometeoroids and cosmic dust can cause the surface to become darker and redder, as well as creating a layer of fine dust called "regolith". 2. Solar wind can cause the surface to become "weathered" by stripping away atoms and molecule…	5	5	5	4	4	N/A	N/A	N/A	N/A		The AI states that micrometeoroid impacts lead the surface to become redder and darker, but several published studies showed that the inverse, i.e. blueing and brightening of the surface, is also possible.
128	2023-02-20 18:03:52	v09.02.2023	Civil Engineering and Geosciences (CEG)	What is the most well-known method to estimate the transport demand in the road and public transport network of a city?	The most well-known method to estimate transport demand in the road and public transport network of a city is the four-step travel demand model. This model consists of four stages: trip generation, trip distribution, mode choice, and route assignment. 1. Trip generation: This stage involves estimating the number of trips originating from each zone (e.g. residential, employment, retail, etc.) in t…	5	5	5	5	5	5	N/A	5	N/A	social	The system nailed it. That was the answer that should be given to this question.	What is the most popular method for choice estimation	The most popular method for choice estimation is Conjoint Analysis. Conjoint Analysis is a survey-based statistical technique used in market research to determine how people value different attributes (features, functions, benefits) that make up an individual product or service. The method allows for the estimation of a relative importance of each attribute and how different levels of those attri…	3	4	5	3	4	N/A	N/A	4	N/A	social	The important aspect here is that ChatGPT has selected a method that was surprising to me. I do know the method that it presents and the issue here is the word that I used "popular" which might in this context mean to chatGPT the one that is used by a higher diversity of people. Or perhaps the method tends to come accompanied by the word popular in online texts. The method i was searching for was…	Should we move to Hydrogen transport?	The idea of using hydrogen as a fuel for transportation is gaining momentum as a way to reduce carbon emissions and decrease dependence on fossil fuels. Hydrogen has several advantages as a fuel source, including the fact that it produces only water when burned, it can be produced using renewable energy sources, and it has a high energy density. However, there are also several challenges that mus…	5	5	5	5	4	4	N/A	5	N/A	Environmental	Very good answer. Good summary.
129	2023-02-20 18:08:30	v09.02.2023	Mechanical, Maritime and Materials Engineering (3mE)	What is role of haptic feedback in laparoscopic training?	Haptic feedback is a crucial component of laparoscopic training, as it allows trainees to develop the tactile skills necessary to perform minimally invasive surgical procedures. Laparoscopic surgery is a technique that involves making small incisions and inserting a laparoscope, which is a long, thin tube with a camera and light source, into the body. The laparoscope allows surgeons to view the i…	3	4	3	2	3	3	2	3	N/A		Part of answer is ok, but other aspects are added that are not relevant for the question.	Why is robotic surgery not commonly used in laparoscopic gallbladder removal?	Robotic surgery is a type of minimally invasive surgery that uses robotic technology to perform surgical procedures. While robotic surgery has many advantages, including improved visualization, greater dexterity, and more precise movements, it is not commonly used in laparoscopic gallbladder removal for several reasons. Firstly, robotic surgery is generally more expensive than laparoscopic surger…	5	5	5	5	5	5	5	3	N/A			Why do so many people of the world have no access to safe surgery?	There are several reasons why many people around the world have limited access to safe surgery: 1. Lack of resources: Many countries, particularly in low- and middle-income regions, have limited resources and infrastructure for healthcare. This can mean that there is a shortage of hospitals, medical staff, and medical equipment, making it difficult to provide safe surgical care. 2. Poverty: Pover…	5	5	5	5	5	5	5	3	N/A
130	2023-02-20 18:14:11	v09.02.2023	Civil Engineering and Geosciences (CEG)	How do you know a particular variable in the design of civil infrastructure is a random variable?	In the design of civil infrastructure, variables are often considered random if they are uncertain and subject to variability. This variability can be due to a variety of factors, such as natural variability in the environment (e.g., rainfall patterns, soil conditions, etc.), measurement errors, human error, or uncertainty in the modeling of the system. A variable is considered to be a random var…	5	4	5	4	5	4	3	N/A	3			How can you assess the goodness of fit of a sample from a three dimensional random vector to a vine copula on three elements?	There are several ways to assess the goodness of fit of a sample from a three-dimensional random vector to a vine copula. Here are a few common methods: 1. Visual inspection: You can plot the sample data points in a scatter plot or 3D plot and visually inspect if the sample data points follow the copula structure as defined by the vine copula. 2. Rank correlation coefficient: You can use a rank c…	5	4	4	3	4	4	3	4	4		I was hoping more math could be used in the answers but it wasn't	Provide the pseudocode to create a catalogue of all regular vines on 9 elements starting with a complete catalogue of regular vines on up to 8 elements.	Here's an example of a possible pseudocode for this process: ``` # Input: a catalogue of all regular vines on up to 8 elements # Output: a catalogue of all regular vines on 9 elements # Create an empty list to store the new regular vines on 9 elements new_catalogue = [] # Iterate through each regular vine on 8 elements in the existing catalogue for vine in existing_catalogue: # Create all possibl…	3	4	4	3	4	4	3	4	1	says nothing about computational requirements for example but does provide an answer that would be understandable by an specialist
131	2023-02-20 18:16:38	v09.02.2023	Aerospace Engineering (AE)	How to change a gas turbine cycle to improve efficiency?	There are several ways to improve the efficiency of a gas turbine cycle. Here are a few methods: 1. Increase the compression ratio: A higher compression ratio allows for more air to be compressed into the combustion chamber, resulting in more efficient combustion and a higher thermal efficiency. However, increasing the compression ratio can also increase the temperature of the compressed air, whi…	3	4	4	2	3	3	2	3	3			Why is a turbofan engine generally more efficient than a turbojet engine?	A turbofan engine is generally more efficient than a turbojet engine because of the way it produces thrust. In a turbojet engine, all of the air taken in by the engine is used to generate thrust by combusting fuel and accelerating the exhaust gases out the back of the engine. This process is known as the "core flow" and it is responsible for all of the engine's thrust. On the other hand, a turbof…	3	3	4	2	3	3	2	2	3			What are the challenges to design an efficient micro gas turbine?	Designing an efficient micro gas turbine presents several challenges, including: 1. Size: Micro gas turbines are typically small, with a power output of up to 500 kW. This means that the components must be designed to fit within a limited space, while still delivering high performance. 2. Heat management: Gas turbines operate at high temperatures, which can lead to thermal stresses and degradatio…	3	3	3	1	2	2	1	2	1
132	2023-02-20 18:17:17	v09.02.2023	Civil Engineering and Geosciences (CEG)	What is the water pressure at a depth of 5m ?	At a depth of 5 meters underwater, the pressure of water is approximately equal to 4.9 atmospheres, or approximately 73.8 pounds per square inch (psi). The pressure of water increases as the depth increases due to the weight of the water above it. This means that at greater depths, there is greater pressure on objects submerged in the water.	3	3	4	2	4	3	1	3	3	basic knowledge poorly understood	wikipedia performed better. No explanation about how the numbers asked for are produced.	Why is sediment flocculating in presence of organic matter?	Sediment flocculation occurs in the presence of organic matter due to the interaction between organic compounds and the suspended particles in the water. Organic matter such as humic acids, fulvic acids, and other natural organic substances can act as flocculants by binding to the suspended particles, increasing the effective size and mass of the particles. This increased size and mass makes the …	3	3	2	2	2	2	1	2	2	the process of flocculation in not correlated to its causes	again, wikipedia is much better -sounds very mainstream and there is one wrong statement!	write a python code to calculate the consolidation of a soft slurry.	Consolidation of a soft slurry refers to the process of compressing and removing excess fluid from the slurry to make it denser. Here's a sample code in Python that can be used to calculate the consolidation of a soft slurry: ``` def calculate_consolidation(initial_volume, final_volume, time): compression_ratio = (initial_volume - final_volume) / initial_volume compression_rate = compression_rati…	3	3	3	3	4	2	1	3	2	extremely poor answer, so no impact as not really applicable	the Python code is correct but is of the level of a cchool pupil...
133	2023-02-20 18:58:30	v09.01.2023	Civil Engineering and Geosciences (CEG)	Are humans responsible for climate change?	There is a scientific consensus that human activities, particularly the burning of fossil fuels and deforestation, are the primary cause of climate change. This has been confirmed by multiple scientific assessments, including those conducted by the Intergovernmental Panel on Climate Change (IPCC).	3	5	5	3	5	3	N/A	N/A	N/A	N/A		Can we weight a snow flake from space?	It would be difficult to weigh a snowflake from space using current technology. Snowflakes are small and lightweight, and measuring their weight would require a highly sensitive scale and precise measurements. Additionally, snowflakes are constantly changing as they fall through the atmosphere, so it would be difficult to get an accurate measurement.	1	5	3	1	3	3	N/A	N/A	N/A	N/A		Can the Antarctic ice sheet collaps?	The Antarctic ice sheet has the potential to collapse in the future as a result of climate change. The melting of the ice sheet would cause sea levels to rise, which could have significant impacts on coastal communities and low-lying areas around the world. However, the exact timeline and extent of any potential collapse is uncertain and the subject of ongoing research.	3	5	5	3	4	4	N/A	N/A	N/A	N/A
134	2023-02-20 19:20:11	v09.01.2023	Civil Engineering and Geosciences (CEG)	To obtain the best possible streamflow forecasts for the Geul, what are the optimal weights of nowcasting and numerical weather prediction as a function of lead time?	The optimal weights of nowcasting and numerical weather prediction (NWP) for streamflow forecasts can vary depending on the specific characteristics of the river basin and the lead time of the forecast. In general, nowcasting (i.e. using current observations and short-term forecasts) is more important for short-term forecasts with lead times of a few hours to a day, while NW forecasts, NW NW fore…	1	1	2	1	2	1	N/A	3	2	N/A	AI starts "stuttering" while trying to answer question.	Which mechanism is more important for determining the shape of raindrop size distributions at the ground, spontaneous fragmentation or collisional break-up, and why?	The shape of raindrop size distributions at the ground is primarily determined by collisional break-up, rather than spontaneous fragmentation. This is because raindrops tend to be relatively large when they first form in clouds, and as they fall through the atmosphere, they collide with other raindrops and break apart into smaller droplets. This collisional break-up process leads to a wide range …	3	5	4	4	4	4	N/A	3	3	scientific	AI provided answer based on established scientific knowledge; no new perspective.	Will it ever be possible to measure precipitation and evaporation with a single instrument and, if yes, how would you call that instrument?	It is possible to measure precipitation and evaporation using a single instrument, such as an eddy covariance system. Eddy covariance systems measure the exchange of heat, momentum, and mass (including water vapor) between the surface and the atmosphere. By measuring the change in water vapor concentration over time, it is possible to estimate evaporation and precipitation. These systems are comm…	3	5	4	2	3	3	N/A	3	N/A	scientific	Reasoning looks fine at first sight, but is not conclusive.
135	2023-02-20 19:20:51	v09.02.2023	Electrical Engineering, Mathematics & Computer Science (EEMCS)	Is Python a good replacement of C++ for electrical bacholer program?	Python and C++ are two different programming languages, each with its own strengths and weaknesses. While Python is a popular language for data science, scripting, and web development, C++ is often used for developing high-performance applications and systems programming. In an electrical engineering bachelor's program, you may encounter both languages, depending on the focus of your coursework. …	5	3	4	4	5	4	4	4	4			What is the difference between MIPS, ARM and RISC-v in short?	MIPS, ARM, and RISC-V are all different types of instruction set architectures (ISAs) used in computer processors. Here's a brief overview of the differences between the three: 1. MIPS (Microprocessor without Interlocked Pipeline Stages): It is a type of RISC-based ISA developed by MIPS Technologies. It is known for its simple, clean, and efficient design. It was popular in the 1990s and early 20…	3	3	4	4	4	4	4	4	4			What is the future of human like robots?	Human-like robots, also known as androids, have been the subject of science fiction for many years. While current technology has made great strides in creating robots that can perform various tasks, including those that resemble human-like movements and behaviors, we are still a long way from creating truly autonomous androids that can completely mimic human behavior and emotions. However, the fu…	3	4	4	4	5	4	4	4	4
136	2023-02-20 19:29:44	v09.01.2023	Mechanical, Maritime and Materials Engineering (3mE)	How big is the divergence of the velocity field in an incompressible fluid flow?	In an incompressible fluid flow, the divergence of the velocity field is always equal to zero. This is because an incompressible fluid is defined as a fluid in which the density remains constant, and as a result, the volume of the fluid elements cannot change. Therefore, there can be no net flow of fluid into or out of a given volume, and the divergence of the velocity field must be zero.	5	5	5	5	5	4	N/A	4	N/A			Define surface tension mathematically	Surface tension is a property of the surface of a liquid that causes it to behave as if it were covered with a thin, elastic film. Mathematically, it can be defined as the force per unit length acting at right angles to any line drawn on the surface of the liquid, parallel to the surface. This force is caused by the cohesive forces between the molecules of the liquid, which are stronger at the su…	5	5	5	5	5	4	N/A	4	N/A			Will artificial intelegence models for weather prediction overcome deterministic models?	It is possible that artificial intelligence (AI) models for weather prediction could eventually surpass deterministic models in terms of accuracy and overall performance. AI models, such as neural networks, have the ability to learn from large amounts of data and make predictions based on patterns and trends that may not be immediately apparent to human experts or traditional deterministic models…	5	5	5	4	4	N/A	N/A	3	4
137	2023-02-20 19:35:33	v09.01.2023	Applied Sciences (AS)	How does physics enable doctors "see" inside the human body?	There are several ways that physics enables doctors to "see" inside the human body. One of the most common methods is through the use of medical imaging techniques such as x-ray, CT (computed tomography), MRI (magnetic resonance imaging), and ultrasound. These techniques use different forms of energy, such as x-rays and sound waves, to create detailed images of the inside of the body. Additionall…	3	4	5	4	4	5	4	4	5	scientific, social	It is really very clear, and very concise in answering the questions. One of them is not very detailed, but in general very good.	Can you explain what Bayesian machine learning is?	Bayesian machine learning is a method of applying Bayesian probability theory to the problem of learning from data. In Bayesian machine learning, we use probability distributions to represent our belief about the parameters of a model before and after observing data. We update our belief about the parameters by applying Bayes' theorem, which states that the posterior probability of a hypothesis (…	5	4	5	4	4	5	4	4	4			What will be the future of medical imaging?	Medical imaging is an ever-evolving field, and there are several advancements that are expected to occur in the future. Some of these include: - Artificial intelligence (AI) and machine learning (ML) will continue to play a larger role in medical imaging. AI algorithms can be used to improve image quality, detect abnormalities, and assist with diagnosis. - There will be a greater use of 3D imagin…	5	4	4	4	3	5	3	4	4
138	2023-02-20 20:02:24	v09.01.2023	Civil Engineering and Geosciences (CEG)	What is the maximum wave height in front of a loose material breakwater built in a water depth equal to 3 meters?	The maximum wave height in front of a loose material breakwater built in a water depth of 3 meters can vary depending on a number of factors, such as the type of material used for the breakwater, the slope and height of the breakwater, and the wave conditions at the site. In general, the maximum wave height will be reduced by the presence of the breakwater, but the exact reduction will depend on …	3	4	3	2	3	2	2	3	1			Can you estimate the design wave climate in terms of return periods and associate significant wave height for the design of the new Genova breakwater?	I am not aware of any specific information regarding the design wave climate for a new Genova breakwater. Return periods and significant wave height are typically determined through a combination of statistical analysis of historical wave data and numerical wave modeling. It is important to note that the design wave climate can vary depending on the specific location and characteristics of the br…	3	4	4	2	3	2	3	3	2			How much should we increase the design wave height along the Dutch coast to account for sea level rise?	It is difficult to provide a specific number for how much the design wave height along the Dutch coast should be increased to account for sea level rise, as it will depend on a variety of factors including the specific location, the rate of sea level rise, and the vulnerability of the area to flooding and coastal erosion. However, the Netherlands is known for pro-active measures and has been taki…	5	4	5	4	4	4	1	4	2
139	2023-02-20 20:15:01	v09.02.2023	Civil Engineering and Geosciences (CEG)	What are the learnings from the green revolution for subsaharan africa?	The Green Revolution was a period of great advancements in agriculture during the mid-20th century that involved the development of new technologies and practices to increase crop yields. This movement largely took place in Asia and Latin America, and its success led to a significant increase in food production in these regions. Sub-Saharan Africa, however, experienced different outcomes from the…	3	4	5	4	4	N/A	1	2	2	chatGPT reinforces existing epistemic violence re developing countries/development theories.	It completely ignores academically established theories on development, geopolitics and colonial history. It seems the data hegemony shows up clearly.	How would storage technology development affect transition pathways for developing countries?	The development of storage technology can play a crucial role in the transition pathways of developing countries. Here are some ways it can impact the transition: 1. Energy Access: Improved storage technology can help to increase access to energy in remote and rural areas. By storing renewable energy generated from solar, wind, or hydropower, communities can have a reliable source of energy even …	3	5	5	5	4	4	1	2	1			How can we computationally feasibly solve multi-stage infrastructure planning problems?	Multi-stage infrastructure planning problems, such as network design, facility location, and resource allocation, are often characterized by a large number of variables and complex constraints, making them difficult to solve. To make these problems computationally feasible, various mathematical and heuristic methods have been developed. Here are some of the most common approaches: 1. Integer prog…	3	5	5	5	4	4	1	2	1
140	2023-02-20 21:06:29	v09.01.2023	Civil Engineering and Geosciences (CEG)	What are the main parameters controlling braided and meandering river styles?	The main parameters that control braided and meandering river styles are the slope of the river bed, the amount and size of sediment that the river carries, and the amount of water flowing in the river. Braided rivers typically have a steep slope and carry a large amount of coarse sediment, while meandering rivers have a gentler slope and carry a smaller amount of fine sediment. Additionally, bra…	5	5	5	5	5	5	N/A	N/A	N/A		Just the exact answer I would hope a BSC student would give	What is the difference between geological and morphological time scales in building the rock record?	The geological time scale and the morphological time scale are two different ways of organizing and understanding the rock record. The geological time scale is based on the sequence of rock layers and the fossils they contain, and is divided into eons, eras, periods, and epochs. The morphological time scale, on the other hand, is based on the evolution of life and the development of different bod…	5	5	3	5	2	2	1	N/A	N/A		I ask to compare two terms, one is correctly answered, the other is not, so comparison makes no sense	How does external climate forcing interact with internal sedimentary dynamics and result in alluvial stratigraphy?	External climate forcing, such as changes in precipitation and temperature, can affect the rate and type of erosion and sediment transport in a drainage basin. This can lead to variations in the characteristics of sediment deposited in alluvial channels and on floodplains, resulting in distinct layers or "strata" in the sedimentary record. These variations in sedimentary layers, or stratigraphy, …	5	5	3	5	3	3	2	N/A	N/A		It is asked to combine two terms, has both terms correct, but does not relate them
141	2023-02-20 21:07:08	v09.02.2023	Civil Engineering and Geosciences (CEG)	Could you define the dynamic Euler-Bernoulli beam equation?	Yes, of course! The dynamic Euler-Bernoulli beam equation is a partial differential equation that describes the behavior of a thin, slender beam subjected to dynamic loads, such as those produced by vibration or shock. It is based on the principle of conservation of energy, which states that the total energy of a system is constant as long as no external forces are acting on it. The equation is g…	3	3	5	4	4	4	1	3	N/A			What is the order of accuracy of the Backward-Euler method?	The Backward-Euler method, also known as Implicit Euler, is a one-step numerical method for approximating the solution to an ordinary differential equation (ODE). The order of accuracy of this method is considered to be 1. This means that the error in the approximate solution decreases proportional to the step size raised to the power of 1. In other words, if the step size is reduced by a factor …	3	4	3	4	3	3	1	3	N/A			Could you write a function for the Segregated Runge-Kutta method in julia programming language?	Yes, here is an implementation of the Segregated Runge-Kutta method in Julia: ``` function SegregatedRungeKutta(f, t0, tf, y0, h) n = Int((tf - t0)/h) t = t0 y = y0 for i in 1:n k1 = h * f(t, y) k2 = h * f(t + h/2, y + k1/2) k3 = h * f(t + h/2, y + k2/2) k4 = h * f(t + h, y + k3) t = t + h y = y + (k1 + 2k2 + 2k3 + k4)/6 end return (t, y) end ``` In this implementation, `f` is the function that d…	1	3	2	1	1	1	1	1	N/A
142	2023-02-20 21:07:09	v09.01.2023	Civil Engineering and Geosciences (CEG)	What is the most significant mix parameter influencing strength of concrete?	The most significant mix parameter influencing the strength of concrete is the water to cement ratio. A lower water to cement ratio results in a higher strength concrete.	5	3	5	3	5	N/A	2	N/A	3			Can you explain and define creep of concrete?	Creep of concrete is the deformation of concrete under a sustained load over time. It is caused by the slow movement of ions within the	3	3	3	2	3	N/A	N/A	N/A	N/A			What would be the best way to incorporate reinforcement into 3D printed concrete structures?	One way to incorporate reinforcement into 3D printed concrete structures would be to use steel rebar or fiber reinforced polymer (FRP) embedded within the concrete during the printing process. This can be done by including the reinforcement within the concrete mixture or by placing it in specific locations within the printed structure. Additionally, the use of advanced simulation software can be …	3	3	4	2	2	2	N/A	N/A	N/A
143	2023-02-20 21:18:39	v09.02.2023	Aerospace Engineering (AE)	Describe how a wind turbine extracts kinetic energy from the wind.	A wind turbine is designed to extract kinetic energy from the wind and convert it into electrical energy. The basic components of a wind turbine include the rotor blades, the shaft, the generator, and the tower. When wind blows over the rotor blades, the blades turn and rotate the shaft, which is connected to a generator. The generator then converts the mechanical energy of the spinning shaft int…	3	3	4	2	3	4	2	3	3			What's the Betz limit?	The Betz limit, also known as the Betz criterion, is a principle in the field of wind turbine engineering that sets a theoretical limit on the amount of power that can be extracted from the wind by a wind turbine. The Betz limit states that no wind turbine can extract more than 59.3% of the kinetic energy from the wind, regardless of its design. This means that if a wind turbine were to extract a…	3	3	3	3	3	3	2	3	3			How basic fluid mechanic laws can be used to describe the flow of a wind turbine.	Wind turbines are often used to harness the energy from wind, and the principles of fluid mechanics play an important role in describing the flow of air around the blades of a wind turbine. The basic laws of fluid mechanics that can be used to describe the flow of air around a wind turbine include: 1. The Continuity Equation: This equation states that the rate of fluid flow into a given region mu…	3	2	3	2	3	3	2	2	3
144	2023-02-20 21:44:38	v09.02.2023	Mechanical, Maritime and Materials Engineering (3mE)	Explain how the transmission ratio of a planetary gearbox depends on the number of planet gears	The transmission ratio of a planetary gearbox depends on the number of planet gears, as well as the number of teeth on the sun gear, the ring gear, and the planet gears. A planetary gearbox is composed of a central sun gear, a ring gear that surrounds it, and a number of planet gears that mesh with both the sun gear and the ring gear. The planet gears are mounted on a planet carrier that rotates …	5	5	5	4	1	3	1	N/A	N/A		The answer contains many correct statements (e.g. number of planet gear does increase the maximum torque transmission) but misses the point: the nr of planet gears does not affect the transmission ratio (e.g. 1:36) in any way.	Ceteris paribus, why is the torsional stiffness of a tube higher than of an I-beam?	The torsional stiffness of a tube is generally higher than that of an I-beam because of the shape and distribution of material in each structure. Torsional stiffness is a measure of a structure's resistance to twisting. It is determined by the distribution of material and its moment of inertia around the axis of rotation. In a tube, material is distributed evenly around the circumference, creatin…	5	5	5	4	4	4	3	N/A	N/A		The answer is mostly narrative and generic. The answer makes sense but does not provide a deep and profound answer, remains phenomenological.	Give a complete overview of advantages and disadvantages of initially curved flexures versus initially straight flexures regarding support stiffness	Flexures are mechanical components that are designed to provide a controlled amount of bending or twisting motion while also maintaining high stiffness in the direction perpendicular to the bending axis. The two main types of flexures are initially curved and initially straight flexures. Advantages of Initially Curved Flexures: 1. High support stiffness: Initially curved flexures have a higher su…	3	5	5	5	2	3	1	N/A	N/A		The intended answer, with a common case in mind, was not given but some of the statements can be true for an exotic case, therefore confusing and hard to interpret. Also there is not explanation of the statements (i.e. why they would be true) which makes the answer superficial and prevents detection of misinterpretations. The answer is elaborate but does not show deep understanding.
145	2023-02-20 22:09:09	v09.01.2023	Aerospace Engineering (AE)	What is the Reynolds number?	The Reynolds number is a dimensionless quantity that is used to classify fluid systems, and it is a measure of the relative importance of inertial and viscous forces in a fluid flow. It is defined as the ratio of the inertial forces to the viscous forces in a fluid. The value of the Reynolds number can be used to determine whether a fluid flow is laminar, transitional, or turbulent.	3	5	4	4	5	N/A	N/A	N/A	N/A		The answer is correct and even insightful. The answer provides the physical interpretation of the "Reynolds number" but it does not give the definition, which would have been expected given the way the question was formulated.	Can you tell me what are the advantages and disadvantages of using an eddy-viscosity model with respect to a Reynolds stress model, in a RANS simulation?	An eddy viscosity model is a simplified turbulence model that assumes that the turbulent viscosity is proportional to a power of the rate of strain tensor. This type of model is computationally inexpensive and easy to implement, but it does not accurately capture the full range of turbulent phenomena, such as non-isotropic turbulence and turbulent mixing. A Reynolds stress model, on the other han…	3	4	4	4	4	N/A	N/A	N/A	N/A			Can you propose a novel method to reduce turbulent skin-friction drag over a flat plate?	One potential method to reduce turbulent skin-friction drag over a flat plate is to use roughness elements, such as riblets or micro-textured surfaces, to change the flow dynamics and reduce the turbulent boundary layer. Another method is to use a passive flow control device, such as a passive vortex generator, which can also alter the boundary layer and reduce drag. Another method is to use acti…	3	4	3	2	3	1	N/A	N/A	N/A
146	2023-02-20 22:58:58	v09.02.2023	Civil Engineering and Geosciences (CEG)	Why is the water level close toi a moving vessel lower than far away from that vessel?	The phenomenon you are referring to is known as the "Bernoulli principle," which states that as the speed of a fluid (such as water) increases, the pressure within the fluid decreases. When a vessel moves through the water, it creates a disturbance in the fluid, causing the water to move around the vessel. This movement of water causes an increase in velocity, which in turn causes a decrease in p…	5	4	5	5	5	3	N/A	N/A	N/A			What causes the daily inequality of the tide?	The daily inequality of the tide is caused by the gravitational interaction between the Earth, Moon, and Sun. The gravitational force of the Moon is the primary cause of the tides, and the gravitational force of the Sun also has an effect. The Moon's gravity pulls the water on Earth towards it, causing a bulge of water on the side of the Earth closest to the Moon and another bulge on the opposite…	3	4	5	2	3	N/A	1	2	N/A	Impact is limited as the question is related to the understanding of a physical phenomenon rather than a pracical application..	The answer provided by the AI is incomplete. It should have included two physical mechanisms (gravitational pull and centrifugal effect). The AI didn't mention the latter and that is consistent with what can be found (regrettably) on most websites on the topic.	Are solutions to the Sturm-Liouville eigenvalue problem mutually orthogonal?	Yes, the solutions to the Sturm-Liouville eigenvalue problem are mutually orthogonal with respect to the weighting function associated with the problem. To be more specific, let us consider the Sturm-Liouville eigenvalue problem in the interval [a, b]: Ly(x) + λw(x)y(x) = 0 where L is a Sturm-Liouville operator, λ is an eigenvalue, y(x) is the eigenfunction, and w(x) is a weight function. The pro…	1	4	5	1	3	N/A	1	N/A	N/A		It is hard to evaluate the answer provided by the AI as, actually, it is not an answer. It seems as though the asnwer was seen as one that required a yes or no type answer and that is what has been given, with a bit of contextual information. My intention was to ask for a mathematical proof, but what I got was the outcome of that proof (as can be found in text books and Internet). In hindsight I …
147	2023-02-21 08:25:12	v09.02.2023	Applied Sciences (AS)	What type of radiation is used in radionuclide therapy and why?	Radionuclide therapy, also known as nuclear medicine therapy, is a type of medical treatment that involves the use of radioactive isotopes. The type of radiation used in radionuclide therapy is usually gamma radiation or beta radiation. Gamma radiation is a high-energy, high-frequency electromagnetic radiation that is emitted from the nucleus of a radioactive isotope. This type of radiation is ab…	3	3	4	1	2	2	N/A	N/A	N/A			What is one of the most important problems that limits application of alpha radionuclide therapy to more types of cancer?	One of the most significant limitations to the widespread application of alpha radionuclide therapy is the delivery of the therapeutic radionuclide to the cancer site. The short range of alpha particles means that they only penetrate a few millimeters into the body and deliver a high dose of radiation to a small area, making it challenging to target deep-seated or widespread cancers. Additionally…	3	3	4	2	3	1	N/A	N/A	N/A			What is according to you the best therapy to treat metastatic cancer?	The best therapy for metastatic cancer varies depending on many factors, including the type and location of the cancer, the stage of the disease, the patient's overall health, and previous treatment history. In general, treatment options for metastatic cancer can include: 1. Surgery: If the metastasis is localized and can be removed with surgery, this may be an option. 2. Chemotherapy: Chemothera…	5	3	4	3	4	N/A	N/A	N/A	N/A
148	2023-02-21 08:36:00	v09.02.2023	Civil Engineering and Geosciences (CEG)	A uniform prismatic beam with length l and bending stiffness EI is loaded with a uniformly distributed load. How do the maximum displacements compare if we either have two hinged end-supports or two clamped end-supports?	For a uniformly loaded prismatic beam with bending stiffness EI, the maximum displacement depends on the end-support conditions. If the beam has two hinged end-supports, the maximum displacement occurs at the center of the beam, and it is given by: δ_max = (5 * w * l^4) / (384 * EI) where w is the uniformly distributed load and δ_max is the maximum displacement. If the beam has two clamped end-su…	5	5	5	5	1	3	1	1	3	The result would lead to wrong structural designs and thus has possible economic consequences.	AI started with two wrong equations. From there, all inferences and descriptions are correct in themselves, but lead to a false conclusion. Every bachelor student would realize that the conclusion must be wrong.	How can we reduce CO2 emissions in the design stage of new reinforced concrete structures?	There are several ways to reduce CO2 emissions in the design stage of new reinforced concrete structures. Here are a few suggestions: 1. Optimize the concrete mix: The choice of concrete mix can significantly impact the embodied carbon in concrete. Designers can work with their suppliers to develop low-carbon concrete mixes by using supplementary cementitious materials like fly ash, slag, and sil…	5	5	5	4	5	4	4	5	4	Both environmental and economical	AI did very well on this question. What was somewhat lacking was a critical attitude as to whether the proposed methods are permissible in practice.	How can we use acoustic emission (AE) to indicate the shear failure of reinforced concrete structural members without shear reinforcement and what are the main challenges?	Acoustic Emission (AE) can be used to indicate the shear failure of reinforced concrete structural members without shear reinforcement. Shear failure in reinforced concrete structures is a common and critical failure mode that can lead to the collapse of the structure. AE is a non-destructive testing (NDT) technique that detects the acoustic waves generated by the microcracking, cracking, and oth…	5	5	5	4	4	4	3	4	4	economical	The answers give a good overview. The depth of the descriptions of the scientific challenges is still somewhat limited.
149	2023-02-21 09:23:59	v09.01.2023	Civil Engineering and Geosciences (CEG)	What factors regulate primary production in estuaries?	Primary production in estuaries is regulated by a variety of factors, including light availability, nutrient availability, water temperature, salinity, and the presence of phytoplankton and other microorganisms. The amount of light that reaches the bottom of the estuary can be affected by factors such as water depth, turbidity, and the presence of phytoplankton, while nutrient availability can be…	5	5	4	4	4	3	N/A	4	2	Basis for management of eutrophication	The answer is fairly complete with respect to important regulating factors. The relation with land management (e.g. fertilizer use in agricultur, water purification) is lacking. The role of bottom-dwelling organisms (e.g. shellfish) is neglected.	What are nature-based solutions for flood defense?	Nature-based solutions for flood defense include using natural features such as wetlands, forests, and coastal dunes to reduce the impact of floods. These solutions can include restoring or creating wetlands to absorb excess water, planting trees and vegetation to slow down and filter runoff, and building coastal dunes to provide a buffer against storm surges. Other examples include green roofs a…	5	5	4	2	5	4	3	4	3	coastal management for flood protection	The answer is mostly focused on the use of nature-based solutions for freshwater systems. Regulating runoff is important for flood regulation in river systems, but less so for coasts. Some important effects of nature-based solutions in coasts are wave damping and fixation of sediment, as well as the added benefits to the ecosystem. These were not mentioned in the answer.	How will accelerated relative sea level rise affect coastal ecosystems?	Accelerated sea level rise can have a significant impact on coastal ecosystems. Rising sea levels can lead to increased erosion, saltwater intrusion into freshwater habitats, and flooding of low-lying areas. This can cause the loss of important habitats for many species, such as marshes, mangroves, and beaches. In addition, it can also lead to changes in the distribution and abundance of species,…	5	5	5	4	5	4	3	4	4	Managing coastal systems in view of sea level rise	The answer is correct and gives, in concise form, an overview of the most important aspects. The answer focuses on effects on animals, plants and biological communities, but does not cover more detailed aspects, such as how coastal morphology will change and how the rate of sea level rise co-determines the adaptability of the coastal system. The general appraisal of the impact of accelerated sea …
150	2023-02-21 09:29:10	v09.02.2023	Civil Engineering and Geosciences (CEG)	Which four meteorological parameters do yo need to measure to open water evaporation by Penman?	To calculate open water evaporation using the Penman equation, you need to measure four meteorological parameters: 1. Air temperature: The temperature of the air in the vicinity of the water body, which affects the atmospheric pressure and air density. 2. Relative humidity: The relative humidity of the air, which affects the amount of water vapor it can hold. 3. Wind speed: The speed at which the…	3	4	5	4	3	3	2	3	N/A		The answer is correct; however the explanation is not. Also some awkward language	What is the difference between potential, reference and actual evaporation?	Potential evaporation, reference evaporation, and actual evaporation are different ways of measuring the amount of water vapor that can be lost from a surface, such as a field of crops or a body of water. - Potential evaporation refers to the maximum amount of water vapor that could be lost from a surface if sufficient energy were available. It is usually determined using a combination of atmosph…	3	4	4	2	3	2	N/A	N/A	N/A		answer is to some extent correct, but misses the main point. Additionally, the language is OK and uses scientific terms, but contains some weird sentences	How can isotopes help to partition total evaporation?	Isotopes, such as hydrogen and oxygen, can be used to partition total evaporation into evaporation from different water sources. The isotopic composition of precipitation, river water, and groundwater are generally distinct, and so can be used to identify the sources of evaporation. For example, evaporation from a river will have a different isotopic composition than evaporation from a lake, beca…	1	3	3	2	3	2	N/A	N/A	N/A		Answer is not focussing on the key question. It provides some general info on isotopes measurements, but lacks depth and focus.
151	2023-02-21 09:31:19	v09.02.2023	Electrical Engineering, Mathematics & Computer Science (EEMCS)	Prove that a continuously differentiable function on the torus as an absolutely convergent Fourier series.	A continuously differentiable function on the torus can be expanded into a Fourier series because such a function is periodic with a period of 2π in both directions, which makes it amenable to a Fourier expansion. The Fourier series of a function f on the torus is given by: f(x, y) = ∑_{m, n = -∞}^∞ c_{m, n}e^(imx)e^(iny), where the Fourier coefficients c_{m, n} are given by: c_{m, n} = (1 / (2π)…	3	4	5	1	2	2	2	N/A	N/A	-	The mathematical proof given is wrong. Decay of Fourier coefficients is true even for an integrable function due to the Riemann-Lebesgue-Lemma that ChatGPT does not cite. This does not entail uniform nor absolute convergence of the Fourier series.	Prove that the embedding $H^1(0,1) \to C([0,1])$ is compact.	The embedding of the Sobolev space $H^1(0,1)$ into the space of continuous functions $C([0,1])$ is not compact. A compact operator is a continuous linear operator that maps a bounded set in a Banach space to a relatively compact set in another Banach space. The image of a bounded set under a compact operator is relatively compact if every sequence in the image has a convergent subsequence. Howeve…	3	4	5	1	1	1	1	N/A	N/A	-	The answer is wrong, the embedding is compact. The counter example that the AI gives is quite obviously wrong as the H^1-norm of the sequence f_n is quite obviously unbounded. The AI does not compute the integral propely which any computer algebra system such as Wolfram Alpha could do.	Prove that the Navier-Stokes equations in three space dimensions have global smooth solutions for smooth initial data.	I'm sorry, but it has not been proven that the Navier-Stokes equations in three space dimensions have global smooth solutions for all smooth initial data. This is one of the most famous and long-standing unsolved problems in mathematical physics, known as the Navier-Stokes existence and smoothness problem. Despite much effort by mathematicians and physicists over several decades, a general proof …	3	4	4	2	4	3	2	N/A	N/A	-	The AI does not refer to any of the recent progress made in the area. In fact, just reading the wikipedia page on the problem would be much more elusive. Overall, I am somewhat disappointed and cannot understand the hype evolving around this AI.
152	2023-02-21 09:33:11	v09.01.2023	Civil Engineering and Geosciences (CEG)	Describe the tectonic development of the Mesozoic Vocontian Basin?	The Mesozoic Vocontian Basin is a large tectonic basin located in the southeastern part of France. It formed during the Mesozoic era, specifically during the Triassic and Jurassic periods, as a result of extensional tectonics. This extension caused the crust to stretch and thin, creating graben and half-graben structures. The basin filled with sedimentary rocks, including sandstone, limestone, an…	3	4	5	4	4	N/A	N/A	3	N/A	scientific, environmental	better formulated than most students do, and mostly correct, albeit a bit general	How much fault displacement would cause a fault in the Brent field to be sealing?	The amount of fault displacement required for a fault in the Brent field to be considered sealing is not a fixed value and can vary depending on several factors such as the type of rock, the orientation of the fault, and the stress state of the rock. In general, a displacement of several meters or more is typically required for a fault to be considered sealing. However, it is important to note th…	3	3	4	2	3	2	2	3	2	a real answer is not really given, it states a more detailed assessment needs to be given, so its impact would be limited	In all, the answer is correct, but very generic, and as such, does not really provide an answer. It did not incorporate any specific knowledge about the subject, the Brent field, and thus was not able to give an answer other than ' difficult, lots of things can influence this, more detailed assessment is needed'	What tectonic process is the cause of the formation of granite-greenstone belts?	The formation of granite-greenstone belts is caused by a tectonic process known as subduction. Subduction occurs when one tectonic plate sinks beneath another, causing the upper plate to be deformed and metamorphosed. The sinking plate also melts, creating magma that rises to the surface and solidifies into granite. The greenstone rocks found in these belts are typically metamorphosed volcanic ro…	1	3	2	1	1	1	1	3	N/A	it is a scientific question about the origins of our earth, as such, it would not have any serious consequences	it feels as if the AI just looked at loose words , granite & greenstone, and came up with explanations for that, while the combination of the two , granite-greenstone belt, should have been seen as a (geologic) entity, which has a very different origin (still hotly debated) than the one given here
153	2023-02-21 09:42:20	v09.02.2023	Civil Engineering and Geosciences (CEG)	What properties in the microstructure of a rock control the permeability of the rock?	Permeability of a rock is a measure of its ability to allow fluid (such as water or gas) to flow through it. The properties of the microstructure of a rock that control its permeability include: 1. Porosity: The amount of open space within the rock, usually in the form of pores or voids, can greatly affect its permeability. Rocks with higher porosity generally have higher permeability. 2. Grain s…	3	5	5	4	4	N/A	N/A	3	4		Most answers provided are correct but both for q1, one wrong answer was given. The opposite	A layered rock consisting of different mechanical properties is subjected to high stresses. If fracturing starts in the weakest layer, what are the requirement for the fracture to propagate into the strongest layer?	For a fracture to propagate from the weakest layer into the strongest layer in a layered rock, several requirements must be met: 1. Stress state: The stress state must be sufficient to overcome the tensile strength of the weakest layer and cause it to fracture. If the stress state is not high enough, the fracture will not propagate. 2. Fracture toughness: The fracture toughness of the weakest lay…	3	4	4	4	3	3	N/A	3	N/A		Most answers were correct but one was wrong	How can you predict an earthquake?	Unfortunately, it is not possible to accurately predict earthquakes with certainty. Seismologists have developed various methods to detect potential precursory signals of an impending earthquake, but these methods are still in the experimental stage and have not yet been proven to be reliable indicators of an impending earthquake. Some of the methods used by seismologists to study earthquakes and…	5	4	5	4	4	4	N/A	N/A	N/A
154	2023-02-21 09:55:24	v09.01.2023	Civil Engineering and Geosciences (CEG)	Please explain the concept of demand elasticity in transportation networks.	Demand elasticity in transportation networks refers to the responsiveness of the demand for a particular mode of transportation (e.g. car, bus, train) to changes in factors such as price or availability. If demand is elastic, a small change in price or availability will result in a large change in the demand for that mode of transportation. On the other hand, if demand is inelastic, a small chang…	5	3	5	3	4	N/A	N/A	4	3	economical	AI gets the gist of the simple question, answers correctly, but narrowly. Specifically defines elasticity as aspect of a particular mode of transportation, whereas elasticity is to be considered across all modes simultaneously. Otherwise answer is brief, but to the point.	How can LQG control be used for trajectory planning in L3 autonomous vehicles?	Linear-Quadratic-Gaussian (LQG) control is a method for designing controllers for linear systems that are subject to both deterministic and stochastic disturbances. In the context of trajectory planning for L3 autonomous vehicles, LQG control can be used to optimize the vehicle's trajectory in real-time based on sensor measurements and predictions of the vehicle's dynamics and the environment. Th…	5	4	5	3	3	N/A	N/A	N/A	N/A		Answer contains some conceptual errors, AI claims LQG control can be applied for real-time purposes (it cannot). At the same time, AI also explains that MPC is the approach of choice for designing a controller that minimizes multi-factor objective functions, which is correct, and more to the point how the real-time limitations of LQG are bridged upon. A student who didn't fully understand in whic…	What is the trade-off in traffic delay when introducing management strategies for the sake of pollutant emission reduction?	Traffic delay and pollutant emission are inversely related - as one decreases, the other increases. Introducing management strategies for pollutant emission reduction such as congestion pricing, carpool lanes, and public transportation improvements can lead to decreased traffic and reduced emissions, but can also cause increased delay for individual drivers. The trade-off between the two will dep…	5	3	5	3	3	2	1	3	3	environmental	AI responds with two conflicting statements (delay and emissions are inversely related [...] a good management strategy can reduce both). Only one is correct (the latter), the other is a "under some conditions" approximation, which the AI did not elaborate on.
155	2023-02-21 09:57:26	v09.02.2023	Civil Engineering and Geosciences (CEG)	What is the bending moment distribution in a simply supported beam loaded by a uniformly distributed line load?	In a simply supported beam loaded by a uniformly distributed line load, the bending moment distribution is linear. The bending moment is greatest at the supports and decreases linearly to zero at the midpoint of the beam. The equation for the bending moment (M) at any point along the length of the beam can be determined using the equation: M = wl^2/8, where w is the intensity of the uniformly dis…	5	5	5	5	2	N/A	1	2	N/A	Structural collapse	It is hard to understand where the answer went wrong. It mixes up some correct elements and wrong application: for instance, the correct formulation of the maximum bending moment of a simply supported beam loaded by uniformly distributed load is given, but it is wrongly stated it is the value of the moment at any point of the beam (not only the maximum value). There are several errors as the one …	What experimental tests can be used to determine the fracture energy for Mode II for masonry samples?	The fracture energy for Mode II in masonry samples can be determined experimentally using a variety of tests, including the following: 1. Double-cantilever beam (DCB) test: In this test, two identical masonry specimens are bonded together and loaded with a gradually increasing load, until one of the specimens fractures. The fracture energy can be calculated from the load at fracture and the size …	5	5	5	4	3	N/A	2	N/A	N/A	-	In this case, the given answer can apply to any brittle material, whereas it was asked to refer to a specific material (masonry), which presents some specific aspects and requires different experimental tests. Besides, in the literature there is no complete agreement on the terminology adopted in the field, and this led to some confusion in the answer.	How accurately can a nonlinear kinematic analysis compute the seismic capacity of a triangular gable wall in an unreinforced masonry residential building?	Nonlinear kinematic analysis is a commonly used method to evaluate the seismic capacity of structures, including triangular gable walls in unreinforced masonry (URM) residential buildings. This type of analysis uses numerical simulations to model the behavior of the structure under seismic loads and considers the effects of both geometric and material nonlinearities. The accuracy of a nonlinear k…	5	5	5	3	4	2	N/A	N/A	N/A	-	The answer of ChatGPT is vague. It is asked how much a method is accurate to predict a certain structural behaviour: after giving a general description of the method, ChatGPT concludes that the accuracy depends on the "accuracy of the numerical method". In fact, ChatGPT is unable to answer the question (it is difficult to answer it, but some attempts could be done for instance by retrieving compa…
156	2023-02-21 10:28:36	v09.02.2023	Aerospace Engineering (AE)	Explain why and how isothermal DSC measurement data can be related to the curing rate of a thermoset resin. What happens at the peak of the DSC curve?	Differential Scanning Calorimetry (DSC) is a thermal analysis technique used to investigate the curing behavior of thermoset resins. In an isothermal DSC measurement, the sample is held at a constant temperature and the heat flow into or out of the sample is measured as a function of time. The measured heat flow data can be used to determine the curing rate of the thermoset resin. The curing rate…	5	5	N/A	5	5	N/A	N/A	N/A	N/A		solid answer, based on existing knowledge	Describethe glass transition temperature. Explainwhat happens (on a microscale level) with a material when it transitions through this value. Why is this value dependent on the degree of cure?	The glass transition temperature (Tg) is a critical temperature that characterizes the transition of a material from a hard and brittle state to a more flexible and rubbery state. It is the temperature at which the viscosity of an amorphous material rapidly increases, leading to a change in its mechanical, thermal, and electrical properties. On a microscale level, the glass transition is characte…	5	5	5	4	4	4	N/A	N/A	N/A		confused increasing and decreasing viscosity in its answer. (higher T, lower viscosity - ChatGPT said that at higher temperature, material becomes more viscous)	which cure kinetics models would be most applicable to epoxy-based adhesives?	Epoxy-based adhesives are widely used in a variety of applications due to their excellent mechanical properties and high chemical resistance. In terms of cure kinetics models, the most commonly used models for epoxy-based adhesives are the following: 1. First-order kinetic model: This model assumes that the reaction rate is proportional to the number of unreacted functional groups, and the rate o…	3	4	4	2	4	2	N/A	N/A	N/A		Just listed the different models it could find, not reason which one would be the most suited or reason that the question is too broad to be answered with one model. Nor is there a link to epoxy based adhesives or referred to other epoxy based chemistry models.
157	2023-02-21 10:31:37	v09.02.2023	Applied Sciences (AS)	What thermodynamic quantities are not conserved in closed systems?	In a closed thermodynamic system, the total energy is conserved, but the internal energy and enthalpy are not necessarily conserved quantities. The internal energy and enthalpy of a system can change as a result of energy transfer to or from the system as heat or work, or as a result of changes in the system's temperature, pressure, or volume. In thermodynamics, the first law of thermodynamics st…	5	5	5	5	4	3	4	N/A	N/A		it stated a wrong fact at the very start, but then the rest is correct	What do Fraunhofer oscillations indicate about the structure of a crystal that is being examined via x-ray diffraction?	Fraunhofer oscillations in x-ray diffraction patterns indicate the presence of crystal lattice planes with different spacings in the crystal being examined. These oscillations arise from interference between the x-ray beams that are diffracted by the lattice planes. The amplitude of the Fraunhofer oscillations is related to the contrast between the lattice planes and the relative spacings between…	5	5	5	5	5	5	N/A	5	N/A			Which material platform would be the best for synthesizing topological phases that host Majorana bound states?	There are several platforms that have been proposed or used for synthesizing topological phases that host Majorana bound states (MBSs). These include: 1. Semiconductor nanowires: These are one-dimensional systems made from a semiconductor material (e.g., InSb, InAs, etc.) with strong spin-orbit coupling and proximitized by a superconducting material. This platform has been extensively studied, an…	5	5	5	4	5	4	4	4	3		a fairly non-commital answer - prefers to list options rather than attempt to determine which option is the best. so, knows how to list facts but cannot extract a decision from them.
158	2023-02-21 10:47:17	v09.02.2023	Electrical Engineering, Mathematics & Computer Science (EEMCS)	Can you explain why the use of CMOS is bennificial for the power consumption of an integrated circuit?	Complementary Metal-Oxide-Semiconductor (CMOS) is a type of technology used in the design and fabrication of integrated circuits. One of the main benefits of using CMOS is its low power consumption. This is because of the unique structure of CMOS transistors, which are the fundamental building blocks of digital circuits. In a CMOS transistor, there are two types of transistors - n-type and p-type…	5	4	5	5	4	4	N/A	5	4			How does the substrate doping influence the threshold voltage of a MOSFET?	The threshold voltage of a MOSFET (Metal-Oxide-Semiconductor Field-Effect Transistor) is the gate voltage at which the device begins to conduct current. The substrate doping concentration can influence the threshold voltage of a MOSFET in the following ways: 1. Body effect: The threshold voltage of a MOSFET is influenced by the electric potential between the gate and the body of the device. The s…	1	4	3	1	2	2	N/A	2	2		The AI is giving contradicting statements in the answer	Selectivity between gases is a challenge for graphene gas sensors, can you describe methods on how to improve this?	Yes, selectivity is a challenge for graphene gas sensors as graphene is highly sensitive to a wide range of gases, which can make it difficult to distinguish between different gases. Here are some methods that can be used to improve the selectivity of graphene gas sensors: 1. Functionalization of graphene: By functionalizing graphene with specific functional groups, the selectivity of the gas sen…	5	4	4	4	4	4	N/A	5	N/A
159	2023-02-21 11:32:55	v09.02.2023	Electrical Engineering, Mathematics & Computer Science (EEMCS)	Give the optimal solution to the following linear program: max x1 + 4x2 + 5x3 s.t. 4x1 + x2 + x3 <=23, 5x1 + x2 + 2x3 <=16, x1, x2, x3 >= 0	To find the optimal solution to this linear program, we can use the simplex method. We start by introducing slack variables for each constraint, so the problem becomes: maximize: x1 + 4x2 + 5x3 subject to: 4x1 + x2 + x3 + s1 = 23 5x1 + x2 + 2x3 + s2 = 16 x1, x2, x3, s1, s2 >= 0 The initial tableau is: | x1 | x2 | x3 | s1 | s2 | RHS | |-----|-----|-----|-----|-----|------| | 4 | 1 | 1 | 1 | 0 | 23…	5	5	3	5	2	N/A	N/A	1	N/A	Depending on the application of the model	The structure of the answers was as expected, but almost all steps were executed incorrectly.	Consider a machine environment 𝛼 with job characteristics 𝛽. Suppose that we can find an optimal solution to 𝛼|𝛽|Σ 𝑇_j in polynomial time with T_j the tardiness of job j. Use this to describe a polynomial time algorithm to solve 𝛼|𝛽|𝐿max and prove that this algorithm leads to an optimal solution.	The problem 𝛼|𝛽|𝐿max is the scheduling problem in which we want to minimize the maximum lateness of any job. It is known to be NP-hard, meaning that there is no known polynomial time algorithm that always finds the optimal solution. However, we can use the fact that we can find an optimal solution to 𝛼|𝛽|Σ 𝑇_j in polynomial time with T_j the tardiness of job j, to develop a polynomial time algori…	3	5	3	1	2	N/A	N/A	N/A	N/A			What is the best way to take uncertainty into account in a linear constraint if a probability distribution is known for the left hand side coefficients?	If a probability distribution is known for the left hand side coefficients in a linear constraint, one way to take uncertainty into account is to use probabilistic programming or stochastic optimization. Probabilistic programming is a programming paradigm that allows us to reason about uncertainty and probability in a model. In this case, we can use probabilistic programming to model the probabil…	1	4	2	1	2	1	N/A	N/A	N/A
160	2023-02-21 11:35:46	v09.01.2023	Aerospace Engineering (AE)	What are the main noise sources of an aircraft?	The main noise sources of an aircraft are the engines, particularly during takeoff and landing, as well as the airframe, particularly at high speeds. Other sources of noise can include wind, exhaust, and landing gear.	3	3	4	4	4	3	2	3	3		Overall it was mostly good, but you can tell that it simply searched the web for generic answers and placed them all together	What are the best sound metrics to assess aircraft noise annoyance	There are several sound metrics that are commonly used to assess aircraft noise annoyance, including: 1. Ldn (Day-Night Sound Level): This metric measures the average sound level over a 24-hour period, with a 10 decibel penalty applied to sound levels that occur at night (between the hours of 10pm and 7am). 2. Lmax (Maximum Sound Level): This metric measures the highest sound level during a speci…	5	5	5	4	5	4	4	4	5		In this case the answer is more complete and more correct. However, it could also be the bias of the type of question	How can we obtain quieter and more efficient aircraft?	There are several ways to obtain quieter and more efficient aircraft: 1. Aerodynamic design: By optimizing the shape and configuration of the aircraft, drag can be reduced, which can lead to a more efficient and quieter flight. 2. Engine technology: Advances in engine technology, such as the use of turbofans and turboprops, can lead to quieter and more fuel-efficient engines. 3. Noise-reduction m…	3	4	4	3	3	3	2	3	2		This more open question is answered more generally and hence it is not too precise and some of the answers are not true or not yet proven to be true.
161	2023-02-21 12:26:26	v09.02.2023	Aerospace Engineering (AE)	What is the principle of resistive foil strain gauge?	A resistive foil strain gauge is an instrument used to measure strain or deformation in materials, such as metals or plastics. It works on the principle that when a metal foil is subjected to strain, its resistance changes proportionally. The gauge consists of a small strip of metal foil that is bonded to the surface of the material being measured. As the material is subjected to strain, the foil…	5	5	5	4	5	4	4	4	4	social, economical		What is the best way to measure strain on an aircraft wing?	There are several methods to measure strain on an aircraft wing, and the most suitable method depends on the specific requirements of the measurement. Here are some common methods: 1. Strain gauges: Strain gauges are sensors that measure the strain or deformation of a material. They can be attached to the surface of the wing or embedded in the structure. Strain gauges are accurate and provide rea…	5	5	4	4	4	4	4	3	3	social, economical		To what extend can in-situ measurement on a degradating structure be utilised to update its digital twin?	In-situ measurements on a degrading structure can be very useful for updating its digital twin, but the extent to which they can be utilized depends on various factors. Firstly, the type of sensors and monitoring systems used for the in-situ measurements is important. If the sensors are accurate and sensitive enough to detect the relevant changes in the structure's condition, then the data collec…	5	5	5	4	5	5	5	4	3	social, economical
162	2023-02-21 12:43:29	v09.02.2023	Mechanical, Maritime and Materials Engineering (3mE)	Which is the difference between Young's modulus and shear modulus?	Young's modulus (also known as modulus of elasticity) and shear modulus (also known as modulus of rigidity) are both measures of a material's stiffness, but they describe different aspects of the material's response to external forces. Young's modulus measures a material's resistance to deformation when a tensile force is applied. It is defined as the ratio of the stress applied to the material t…	3	4	4	2	3	3	2	3	3			You need to fabricate a polymeric 3D scaffold for cell culture applications with the smallest feature equal to 5 μm and overall size 1 cm3. Which is the most suitable additive manufacturing technique among fused deposition modelling, bio-printing, selective laser sintering, stereolithography and two photon polymerization? Justify your answer.	Among the additive manufacturing techniques mentioned, the most suitable technique for fabricating a polymeric 3D scaffold for cell culture applications with the smallest feature equal to 5 μm and overall size 1 cm3 is two-photon polymerization. Two-photon polymerization is a highly precise and flexible 3D printing technique that uses ultrafast laser pulses to crosslink a photosensitive polymer. …	3	5	5	3	3	4	4	4	3			How do durotaxis, curvotaxis and chemotaxis influence cell dfferentiation within 3D cell scaffolds?	Durotaxis, curvotaxis, and chemotaxis are all types of cellular migration that can influence cell differentiation within 3D cell scaffolds. Durotaxis refers to the tendency of cells to migrate in response to mechanical cues such as substrate stiffness. In 3D cell scaffolds, the mechanical properties of the scaffold can influence cell behavior, including differentiation. For example, studies have …	5	4	5	3	4	4	1	4	4
163	2023-02-21 13:30:18	v09.01.2023	Civil Engineering and Geosciences (CEG)	what is a natural fracture in rocks?	A natural fracture in rocks refers to a crack or fissure that occurs naturally in rock formations, usually as a result of geological processes such as tectonic activity or weathering. These fractures can be straight or curved and can vary in size and shape. They can be used to help identify the type of rock and its history of formation. Some natural fractures can be used for extraction of oil and…	3	4	4	3	3	N/A	N/A	2	2	Scientific		What are the modelling techniques used to represent a natural fracture network in the subsurface?	There are several modeling techniques used to represent a natural fracture network in the subsurface, including: 1. Discrete fracture network (DFN) modeling: This technique involves creating a 3D representation of the fracture network using discrete fractures represented as lines or polylines. 2. Fracture network modeling (FNM): This technique involves creating a 3D representation of the fracture…	3	4	4	1	2	N/A	N/A	2	2	Scientific		What are the future challenges of fracture network prediction in the subsurface?	There are several challenges associated with predicting fracture networks in the subsurface. One major challenge is the lack of data on subsurface fractures, as they are often difficult to observe directly. This makes it difficult to develop accurate models of fracture networks. Another challenge is the complexity of subsurface rock formations, which can vary greatly in terms of composition, stru…	3	4	4	3	4	1	N/A	N/A	N/A		The provided response corresponds to challeneges we are dealing with at the moment and not to challenges on which we will face in the future
164	2023-02-21 13:35:23	v09.01.2023	Civil Engineering and Geosciences (CEG)	Under what conditions do backwater effects occur?	Backwater effects occur when the flow of water in a stream or river is hindered by an obstruction, such as a dam or a sediment buildup. This can cause the water to build up and create a higher water level upstream of the obstruction, which can lead to flooding and other problems. Other factors that can contribute to backwater effects include changes in the channel shape, variations in the flow ra…	3	3	5	2	4	3	2	3	3			Under what conditions does the main channel in a river erode or incise?	A river's main channel will erode or incise (cut down into the underlying rock or soil) under conditions of high velocity flow, high discharge (amount of water flowing through the channel), and a channel bed with easily erodible materials such as gravel, sand, or mud. In addition, if the river channel is steep or has a high gradient, this can also contribute to erosion and incision. The presence …	3	3	5	1	3	2	1	2	3			What is the effect of climate change on river morphodynamics?	Climate change can have a significant impact on river morphodynamics, which refers to the physical processes and characteristics that shape the form and structure of rivers. Some of the effects of climate change on river morphodynamics include: - Increased precipitation and runoff can lead to more frequent and severe floods, which can cause erosion and sedimentation, alter channel shape and size,…	5	4	5	5	4	5	2	4	4
165	2023-02-21 13:47:01	v09.01.2023	Electrical Engineering, Mathematics & Computer Science (EEMCS)	What are eigenvalues and eigenvectors of a matrix?	Eigenvalues and eigenvectors are important concepts in linear algebra. An eigenvalue of a matrix is a scalar value that satisfies the equation Av = λv, where A is a matrix, v is a non-zero vector, and λ is a scalar (the eigenvalue). The vector v is called an eigenvector of A, corresponding to the eigenvalue λ. The eigenvalues and eigenvectors can be used to diagonalize a matrix, which can simplif…	5	5	5	5	5	N/A	N/A	N/A	N/A			Explain the notion of modal superposition.	Modal superposition refers to the concept that the state of a quantum mechanical system can exist in multiple states, or modes, at the same time. This is known as a superposition of states. The most famous example of this is the double-slit experiment, in which electrons can exist in a superposition of passing through both slits at the same time, resulting in an interference pattern on a detector…	N/A	N/A	N/A	N/A	N/A	N/A	N/A	N/A	N/A		This question was not specific enough (my fault) and the answer went in the direction of quantum mechanics. Although the answer still seems correct, this was not the intention behind my question. Perhaps a better framing would have been: "Explain the notion of modal superposition towards reducing linear dynamical systems." I am sure the bot would have still performed well given the maturity with …	What are best model reduction techniques for nonlinear dynamical systems?	There are several model reduction techniques for nonlinear dynamical systems, including: 1. Proper Orthogonal Decomposition (POD): a method that uses singular value decomposition to reduce the dimensionality of a system while preserving as much energy (or variance) as possible. 2. Balanced Truncation: a method that uses the controllability and observability Gramians of a system to identify the mo…	5	5	5	4	4	4	3	4	N/A	Incorrection choice could lead to wrong predictions which may have consequences depending on the application.	The bot answered the question with surprising maturity. The bot flagged appropriate disclaimers.
166	2023-02-21 13:48:29	v09.02.2023	Electrical Engineering, Mathematics & Computer Science (EEMCS)	Find the equilibrium points for a double inverted pendulum	A double inverted pendulum is a complex mechanical system with two pendulums attached one on top of the other. The equilibrium points of this system are the points at which the system is in a stable or neutral state, with no net forces acting on the system. The double inverted pendulum has four degrees of freedom, which makes it a challenging system to analyze. The equilibrium points of the syste…	5	3	4	3	4	4	N/A	3	3		The answer can be a good starting point to pose other more precise questions. Probably the repsonse then would be really useful for this type of questions. It is too general now.	Give the strategy for a time optimal control of a linear system with input values in a constrained interval	The strategy for time optimal control of a linear system with input values in a constrained interval can be outlined as follows: 1. Define the system dynamics: Write down the equations that describe the behavior of the system. This should be in the form of a set of linear differential equations. 2. Determine the control objective: Define the desired behavior of the system, such as reaching a cert…	1	4	2	1	4	1	N/A	3	N/A		The question is not understood correctly. Perhaps a rephrasing of the question would have given better results. It was specific on time optimal control (= minimum time control). The answers deal with general optimal control problems.	Characterise the controllability indices of linear structured systems using graph theory	Linear structured systems can be represented by a graph, where the nodes represent the states of the system and the edges represent the control inputs or disturbances. The controllability of the system can be analyzed using the controllability indices of the graph. The controllability indices are based on the concept of reachability of a state from an initial state under a given control input or …	3	3	1	1	1	1	N/A	3	N/A		The word "indices" has triggered the system to give an answer in the wrong direction. Perhaps the word was too general. The overall answer on structured systems, their graphs and related results is incorrect.
167	2023-02-21 14:11:36	v09.01.2023	Electrical Engineering, Mathematics & Computer Science (EEMCS)	why do we need congestion control on the IN=nternet? where is it deployed?	Congestion control on the Internet is necessary to manage the flow of data and prevent network overload. It is implemented at various layers of the network stack, including the transport (TCP) and network (IP) layers. Congestion control algorithms, such as TCP's slow start and congestion avoidance, help ensure that data is transmitted at a rate that the network can handle. This helps to prevent p…	3	3	4	2	2	2	1	3	1		The answer 2 was incomplete	does a bgp router has a complete view of the Internet , a complete route table? if not, why not?	A BGP (Border Gateway Protocol) router does not have a complete view of the Internet, as it only knows the routes that have been advertised to it by other BGP	3	3	3	3	3	2	2	2	2			Yes? I mean, is this a question?	It is not a question, but you can ask me something and I'll do my best to help you.	N/A	N/A	N/A	N/A	N/A	N/A	N/A	N/A	N/A
168	2023-02-21 15:12:03	v09.02.2023	Civil Engineering and Geosciences (CEG)	How do you calculate the moment of inertia of a rectangular beam?	The moment of inertia of a rectangular beam can be calculated using the following formula: I = (1/12) * b * h^3 where: - I is the moment of inertia of the beam about its central axis - b is the width of the beam - h is the height of the beam This formula assumes that the rectangular beam is oriented such that the axis of rotation is perpendicular to the longer side of the rectangle. If the beam i…	5	4	5	5	5	N/A	N/A	N/A	N/A			Why is the rotational and blade passing frequency important in the context of offshore wind turbine foundation design?	The rotational and blade passing frequency of an offshore wind turbine are important factors to consider in the context of foundation design for several reasons: 1. Dynamic loads: Offshore wind turbines are subjected to dynamic loads due to the rotational motion of the blades. These loads can cause fatigue damage to the foundation over time, so it is important to design the foundation to withstan…	3	4	5	4	3	2	N/A	4	4	economical & environmental		How can we deal with modelling errors when using Bayesian filtering algorithms for the monitoring of structures?	When using Bayesian filtering algorithms for the monitoring of structures, modelling errors can occur due to various reasons such as incomplete or inaccurate physical models, uncertain or changing environmental conditions, measurement errors, and so on. Here are some ways to deal with modelling errors when using Bayesian filtering algorithms: 1. Model updating: Updating the physical model used fo…	3	5	4	4	4	3	N/A	4	N/A
169	2023-02-21 15:48:58	v09.01.2023	Applied Sciences (AS)	How would you determine if the relation between two measured quantities follows a power law?	One way to determine if the relation between two measured quantities follows a power law is to plot the data on a log-log scale and see if the points fall approximately on a straight line. If they do, then the relation between the two quantities is likely to follow a power law. Another way is to perform a linear regression of the logarithm of one quantity against the logarithm of the other quanti…	5	5	5	5	5	N/A	N/A	N/A	N/A	N/A	Correct answer to a concrete question. No impact as the question was about a mathematics / data analysis procedure, not about what to do with the results.	Which polymer model would you use to describe the physical properties of DNA?	The worm-like chain (WLC) model is commonly used to describe the physical properties of DNA, such as its elasticity and persistence length. The WLC model treats DNA as an elastic, semi-flexible polymer and describes the behavior of the polymer using a combination of elasticity theory and statistical mechanics. It has been shown to accurately describe a wide range of experimental measurements of D…	5	5	5	5	5	N/A	N/A	N/A	N/A	N/A	Correct answer to a scientific question, identifying the correct model to describe the physical properties of a DNA molecule. No (societal) impact.	How does a spherical membrane vesicle deform when a small number of (local) curvature-inducing proteins adhere to it?	A spherical membrane vesicle will deform into a "bud" shape when a small number of curvature-inducing proteins adhere to it. These proteins, also known as "barrel-stave" or "scaffold" proteins, can cause a local curvature in the membrane by binding to the lipid bilayer and creating an asymmetry in the distribution of lipids. This asymmetry causes the membrane to bend, forming a protrusion or "bud…	5	5	5	4	3	4	1	3	N/A	Scientific research	The answer is in the form of a theoretical prediction, which would have to be verified by experiment also if made by a human scientist. Answer was only partial though, and did not seem to reflect at all on completeness or correctness.
170	2023-02-21 16:26:43	v09.01.2023	Mechanical, Maritime and Materials Engineering (3mE)	What is the role of the sheartest in the design of silos, and which design steps are required for silo design?	The shear test is used to determine the shear strength of a material, which is an important factor in the design of silos. The shear strength of a material is a measure of its resistance to failure when subjected to forces that can cause it to slide or deform in a particular direction. The shear test is typically conducted on a sample of the material, and the results are used to calculate the des…	3	5	4	3	3	2	N/A	N/A	N/A		Answer is beyond the course context in some design aspects.	What is the role of DEM in the design of processing and handling equipment of powders and granular materials, which forces play a role in these systems and which ones are the most important to consider in cohesive materials subject to mixing processes.	Discrete Element Method (DEM) is a numerical method used to model the behavior of powders and granular materials. It simulates the motion and interaction of individual particles, allowing for the prediction of the behavior of the system as a whole. Forces that play a role in these systems include gravity, inter-particle contact forces, and the forces due to the motion of the equipment. In cohesiv…	1	4	2	1	3	1	N/A	N/A	N/A		I asked for the role of a *tool* in a *research field*, this requires reflective skills and reasoning which chatGPT is not (yet) good at based on the answer.	What is the best calibration approach for material models while also considering the inclusion of material equipment interaction, and the stochastic nature of the process. How to calibrate particle based models such as DEM, and which experimental tests should be include in the calibration process, and write a python script to calibrate the rolling friction and sliding friction.	The best calibration approach for material models while considering material-equipment interaction and the stochastic nature of the process is to use a combination of experimental testing and numerical simulations. One common approach is to use Discrete Element Method (DEM) simulations to model the material behavior and compare the results to experimental data. To calibrate the rolling and slidin…	3	5	4	4	3	3	N/A	N/A	N/A		It gave an outdated iterative approach which was described in a very general way, and did not consider newest approaches such as ML approaches to calibration.
171	2023-02-21 17:15:19	v09.02.2023	Aerospace Engineering (AE)	Consider a lightweight structure idealized as a boom and zero-thickness sheet approximation which is sed to calculate normal stress due to bending and shear flows due to transverse shear. Argue whether the normal stresses and shear flows calculated with this idealization will be conservative or non-conservative, providing reasoning to support your argument.	The normal stresses and shear flows calculated with the idealization of a boom and zero-thickness sheet approximation will be non-conservative. To understand why, we need to first define what we mean by conservative and non-conservative. In mechanics, a conservative system is one where the total mechanical energy (potential + kinetic) remains constant over time, while a non-conservative system is…	3	5	3	2	4	3	2	3	3	Safety	The question asked about a specific idealization methodology within the field of mechanics and whether the method was conservative or non-conservative. In the answer, it seemed like it could not figure out what that specific method was and instead went on a bit of a fishing expedition of ideas and concepts in the field of mechanics that could make an answer non-conservative. Many of the thinks it…	There are no specific certification requirements for the crashworthiness of composite fuselage structures in aircraft, yet composite fuselage structures have been certified for use in the Boeing 787 and Airbuse A350 aircraft. Explain this paradoxical statement and why it was still possible to certify these fuselage structures.	The statement is paradoxical because, on one hand, there are no specific certification requirements for composite fuselage structures in aircraft, while on the other hand, composite fuselage structures have been certified for use in the Boeing 787 and Airbus A350 aircraft. However, this is not a paradox because the certification process for aircraft structures, including composite fuselage struct…	3	5	4	3	4	3	3	2	3	Safety	The answer showed some circular logic without actually connecting the correct dots to formulate the correct response. It started with agreeing that there are no specific certification requirements for composite fuselage structures, but then goes on to describe how the FAA has "established regulations and guidelines" without addressing the contradiction in agreeing there are no specific requiremen…	How can additively manufacturing processes be certified for the production of aerospace structural parts?	Certification of additively manufactured aerospace structural parts requires a thorough understanding of the additive manufacturing process, including its capabilities and limitations, as well as its impact on the final part's properties. The certification process must be able to demonstrate that the additive manufacturing process can produce parts that meet the required specifications and that t…	3	4	4	3	3	2	1	2	2	Safety	The response provided did not give any insight or specifics into the relevant challenges in certifying a component made with the technology identified in the question. The response was more of a general hashing of common steps and factors that need to be considered in a certification process without really seeing/identifying the challenges associated with any of them for the given technology. The…
172	2023-02-21 22:05:38	v09.02.2023	Aerospace Engineering (AE)	What is the definition of the energy conversion efficiency of a thermal power plant?	The energy conversion efficiency of a thermal power plant is the ratio of the electrical energy output to the thermal energy input of the plant. It is a measure of how effectively the plant converts the heat generated from burning fuel into usable electrical energy. In other words, the energy conversion efficiency is the percentage of the energy that is extracted from the fuel and converted into …	3	4	4	4	4	4	4	4	4			What are the fluid-dynamic loss mechanisms in internal flows?	In internal flows, fluid-dynamic loss mechanisms can occur due to a variety of factors including friction, turbulence, and geometry. 1. Friction losses: When a fluid flows through a pipe or duct, the fluid molecules in contact with the wall experience frictional forces, which leads to a loss of energy. This loss of energy is due to viscous shear stresses and is proportional to the square of the f…	3	3	3	2	3	3	N/A	N/A	N/A			Why the number of compressor stages is higher than that of turbine stages in an aero-engine?	The number of compressor stages in an aero-engine is typically higher than the number of turbine stages for a few reasons: 1. Power requirement: The compressor needs to supply compressed air to the combustion chamber to provide the required amount of oxygen for combustion. The compression process requires energy, which is provided by the turbine. However, the compressor needs more power to compre…	1	3	2	1	2	2	N/A	N/A	N/A
173	2023-02-22 00:00:54	v09.02.2023	Civil Engineering and Geosciences (CEG)	Why is a cloud floating in the air and not falling down to Earth?	Clouds are formed from tiny droplets of water or ice crystals that have evaporated from the Earth's surface and risen into the atmosphere. These water droplets and ice crystals are very small and light, so they are easily carried along by the air currents in the atmosphere. Clouds can form at different altitudes in the atmosphere, depending on the temperature and moisture levels in the air. Some …	3	4	2	2	3	3	1	N/A	N/A		The first paragraph gives some correct arguments in answering the question. The 2nd and 3rd paragraph are partly irrelevant and partly wrong. The last paragraph ( summary ) repeats the first paragraph and is partly correct	In what kind of general process is entropy of a system conserved but its internal energy is not?	Entropy is a measure of the disorder or randomness in a system, and it tends to increase over time in closed systems. The second law of thermodynamics states that in any process that occurs in a closed system, the total entropy of the system and its surroundings will always increase or remain constant. Internal energy, on the other hand, is a measure of the total energy of a system's molecules, i…	1	4	2	1	1	1	N/A	N/A	N/A		The question is a about a basic thermodynamical process but with atypical properties ( entropy conserved and internal energy increasing) . Usually it is the other way around and Interesting the answer is only about the other way around ( entropy increasing and internal energy constant) which was totally not the question.	How would the global atmospheric circulation change if we would double the the value of latent heat of vaporisation for water ?	If we were to double the value of the latent heat of vaporization for water, the global atmospheric circulation would be affected in a few ways: 1. Increased moisture-holding capacity: The increased value of latent heat of vaporization would mean that more energy would be required to evaporate water from the surface into the atmosphere. As a result, the atmosphere would be able to hold more moist…	3	4	3	3	2	2	2	N/A	N/A		It provides three possible effects: 1) The first anticipated effect is wrong. The first statement is correct ( more energy required to evaporate water) but the the subsequent conclusion : increased water holding capacity is wrong. 2) The second anticipated effect starts ok again :(cooling effect of the Earth) but the consequence reported changes in the temperature gradient between equator and pol…
174	2023-02-22 09:10:14	v09.01.2023	Civil Engineering and Geosciences (CEG)	Is a hydrological model a digital twin?	A hydrological model is a mathematical model that simulates the water cycle and is used to predict the movement, distribution, and quality of water in a particular area. A digital twin, on the other hand, is a virtual replica of a physical object or system that is used to simulate and analyze its performance, predict its behavior, and optimize its operation. While a hydrological model can be used…	5	4	5	5	4	3	2	3	3	social		What hydrological model should be selected to estimate river discharge of a mountainous catchment in the Alpes?	A physically-based hydrological model, such as the distributed version of the Hydrological Simulation Program-FORTRAN (HSPF), may be appropriate for estimating river discharge in a mountainous catchment in the Alpes. These types of models simulate the processes that control the movement of water through the catchment, including precipitation, infiltration, evapotranspiration, and runoff. They are…	3	4	4	2	3	2	4	3	4	scientific		How can ChatGPT be used to improve the scientific field of hydrology?	ChatGPT can be used to improve the scientific field of hydrology by assisting with data analysis, model development and prediction, and decision-making related to water management. For example, it can be used to analyze large amounts of hydrological data, such as precipitation and stream flow measurements, to identify patterns and trends. It can also be used to develop and calibrate hydrological …	5	4	5	4	4	4	2	3	1	social, economica,scientific
175	2023-02-22 10:26:03	v09.01.2023	Electrical Engineering, Mathematics & Computer Science (EEMCS)	Two linear regression models were trained, one with the exact formulation and the other with gradient descent. After finding the model parameters, could the parameter values differ between the two models?	Yes, the parameter values of the two linear regression models, one trained with the exact formulation and the other with gradient descent, could differ. The exact formulation, also known as the closed-form solution, will give the global minimum of the cost function, while gradient descent will only converge to a local minimum. Additionally, the initial values of the parameters and the learning ra…	5	5	5	4	5	4	N/A	N/A	N/A			The vectors below contains features 𝑋 = [𝑥1, 𝑥2] and the target variable 𝑦 for a linear regression problem. x1=[1, 1.5, 2] x2=[1, 2, 0.5] y=[3, 7, 3.5] Assume the weights: 𝑤0 = [−1.8, 2, 2.9] Apply one iteration of the gradient descent algorithm with the least square function to calculate new weights. Use the learning rate as 𝛼 = 1/10.	Unusable response produced, maybe login session expired.	N/A	N/A	N/A	N/A	N/A	N/A	N/A	N/A	N/A			How well can the Deep Statistical Solver architecture perform the Distribution System State Estimation task compared to the traditional Weighted Least Square approach?	It is difficult to say how well the Deep Statistical Solver architecture can perform the Distribution System State Estimation task compared to the traditional Weighted Least Square (WLS) approach without more specific information about the specific implementation and dataset being used. However, in general, the Deep Statistical Solver architecture has the potential to perform better than WLS beca…	5	5	4	3	3	2	N/A	N/A	N/A
176	2023-02-22 10:52:37	v09.02.2023	Civil Engineering and Geosciences (CEG)	How would you determine the water level upstream of a weir for a given flow rate over the weir.	The water level upstream of a weir can be determined using the principle of conservation of energy. The energy equation states that the total energy in a system (in this case, the water upstream of the weir) is equal to the sum of its potential energy and its kinetic energy. At the weir, some of the potential energy is transformed into kinetic energy, causing the water to flow over the weir. To d…	3	3	4	2	2	2	N/A	N/A	N/A			What are the essential components of any Model Predictive Control Algorithm	Model Predictive Control (MPC) is an advanced control strategy that involves formulating a dynamic optimization problem and solving it at each time step to determine the control action for the process. The essential components of a MPC algorithm can be grouped into five categories: 1. Model: A mathematical model of the process that describes the dynamic relationship between the inputs and outputs…	3	4	4	3	4	N/A	N/A	N/A	N/A			Why do conceptual hydrological models work	Conceptual hydrological models work because they provide a simple and practical way to represent the complex hydrological processes and systems in a catchment area. These models typically use a few key concepts and simplifying assumptions to capture the essential aspects of the water cycle, such as precipitation, evaporation, runoff, infiltration, and storage. By breaking down the system into sim…	1	4	5	N/A	N/A	N/A	N/A	N/A	N/A		Interprets "Why" as "give properties of", not as "what is the reason for"
177	2023-02-22 12:55:30	v09.02.2023	Electrical Engineering, Mathematics & Computer Science (EEMCS)	Can a series diverge even if its terms converge to 0?	Yes, a series can still diverge even if its terms converge to 0. This is because the convergence of a series depends not only on the behavior of its terms but also on how they are combined. One example of a series that diverges despite its terms converging to 0 is the harmonic series: 1/1 + 1/2 + 1/3 + 1/4 + 1/5 + ... Each term of the series converges to 0, but the series itself diverges to infin…	5	4	5	4	3	2	1	N/A	N/A		The AI did not "understand" the necessary mathematical concepts.	Given an example of a finite extension of Q that is not normal.	One example of a finite extension of Q that is not normal is the field extension Q(√2,√3), which is the smallest field containing both √2 and √3. To see that this extension is not normal, consider the element α = √2 + √3 in Q(√2,√3). The minimal polynomial of α over Q is given by (x-√2-√3)(x+√2-√3)(x-√2+√3)(x+√2+√3) = x^4 - 10x^2 + 1, which is irreducible over Q by the rational root theorem and E…	5	5	5	5	2	2	1	N/A	N/A		The AI does not "understand" the mathematical concepts involved.	Is the consistency of any finite subset of the first order Peano axiom system provable in first order Peano arithmetic?	Yes, the consistency of any finite subset of the first-order Peano axiom system is provable in first-order Peano arithmetic. First-order Peano arithmetic, denoted PA, is a first-order theory that formalizes the natural numbers and their properties, including the arithmetic operations of addition and multiplication. The theory is axiomatized by a collection of first-order sentences called the Pean…	5	5	4	3	4	4	1	N/A	N/A		The answer is pretty good and mostly correct. 3 points of criticism: (1) one superfluous remark; (2) this remark is actually false; (3) the heart of the argument is "it is a well-known fact that...". I would have preferred a bit more detail of the mathematical argument, rather than this appeal to authority (with referring to sources...).
178	2023-02-22 13:51:36	v09.01.2023	Mechanical, Maritime and Materials Engineering (3mE)	When does a fluid flow become turbulent?	A fluid flow becomes turbulent when the Reynolds number, a dimensionless parameter that compares the inertial forces to the viscous forces in a fluid, exceeds a critical value. This critical value is usually around 2300 for smooth flows, but can be lower for flows with obstacles or rough surfaces.	3	4	5	3	5	N/A	N/A	3	3	economic/environmental	the AI seems to only consider closed ducts. No boundary layer criteria, no flows past objects of different shapes etc. Thus, it is a partial answer.	For a growing thermal boundary layer in a heated duct, what is the relation between the thermal boundary layer thickness and the streamwise coordinate?	The thermal boundary layer thickness in a heated duct grows as the streamwise coordinate increases. The rate at which the thermal boundary layer thickness grows is dependent on the flow conditions such as the fluid properties, velocity, and temperature, as well as the geometry of the duct. The specific relation between the thermal boundary layer thickness and the streamwise coordinate will depend…	3	4	5	2	4	N/A	N/A	2	2	economical	Zero quantitative content in the answer;,i expect quantitative reasoning from my MSc lvl students. Taking the flow conditions (i.e. laminar vs turbulent) was not mentioned, but is very important! Furthermore, 'fluid properties', and 'temperature' are not a flow condition!	How does a hydrodynamically rough wall affect turbulent heat transfer?	A hydrodynamically rough wall can increase turbulent heat transfer by creating turbulent eddies that enhance mixing. This is because the roughness elements on the wall disrupt the smooth flow of fluid, creating turbulent flow in the boundary layer. This turbulent flow increases the amount of energy being transported to the wall, which increases the heat transfer coefficient. However, the increase…	3	3	5	2	3	3	1	4	2	economical	my biggest gripe here is the phrase 'is not always linear', which suggest that it often is a linear relationship. This is plainly wrong. I really wonder how it came to that answer. Does the AI not use the phrase correctly or did it find literature of dubious origins?
179	2023-02-24 00:57:57	v09.01.2023	Mechanical, Maritime and Materials Engineering (3mE)	Why is it important to study stability of dynamical systems?	Studying the stability of dynamical systems is important because it allows us to predict the long-term behavior of the system and to understand how small perturbations to the system will affect its behavior over time. This information is useful in a wide range of fields, including physics, engineering, economics, and biology, as it can be used to design more efficient and reliable systems, to con…	5	5	5	4	4	4	4	5	4			What is the Borell-TIS inequality described as one of the most important tools in the study of Gaussian processes?	The Borell-TIS (Borell-TIS) inequality is a mathematical result that provides bounds on the probability that the maximum of a Gaussian process exceeds a certain threshold. It is an important tool in the study of Gaussian processes because it allows for the computation of tail probabilities and quantiles of the maximum of a Gaussian process, which is useful for many applications, such as designing…	5	5	5	4	5	4	4	4	4			How can one ensure that a machine learning model is not vulnerable to adversarial examples?	There are several ways to ensure that a machine learning model is not vulnerable to adversarial examples, including: 1. Adversarial training: This involves training the model on a dataset of adversarial examples in addition to the original training dataset. This can help the model learn to recognize and defend against adversarial examples. 2. Defensive distillation: This is a technique that invol…	5	5	5	4	4	4	4	4	4
180	2023-02-24 10:47:39	v09.02.2023	Applied Sciences (AS)	Which properties of iron oxide nanoparticles determine their heating performance under application of an alternating magnetic field	Iron oxide nanoparticles have the ability to generate heat when exposed to an alternating magnetic field, a phenomenon known as magnetic hyperthermia. The heating performance of iron oxide nanoparticles depends on several properties, including: 1. Size: The size of the nanoparticles determines their magnetic moment, which affects their ability to generate heat. Generally, smaller particles genera…	3	3	3	2	3	3	2	2	2	If the answer was going to be used to develop nanoparticles with particular properties then experiments would fail because some of the assumptions are wrong.	Parameters that determine the heating properties as listed in the answer are correct, although incomplete, but acceptable for the bachelor level. However, the assumptions given for each parameter are in many cases not correct. The problems are in very subtile differences. Two examples: -parameter 1, "smaller particles generate more heat than larger" is absolutely wrong. But AI means that nanopart…	What is the effect of surface functionalization of iron oxide nanoparticles on their magnetic properties	The effect of surface functionalization of iron oxide nanoparticles on their magnetic properties depends on the nature of the functionalization. Surface functionalization involves the modification of the surface of nanoparticles with a coating or layer of another material, which can alter the magnetic properties of the nanoparticles. One common method of surface functionalization is to attach org…	3	3	3	2	4	3	2	3	N/A		The answer to this question is not wrong but rather not sufficient. The AI states that surface functionalization does have an effect on the magnetic properties, then it gives description of different functionalization modes, which would be relevant if connection to the magnetic properties was made, and in the end it concludes that the effect is complex and depends on many factors. So in fact, we …	Is it advantageous to irradiate the tumor after it was exposed to thermal ablation	Irradiation after thermal ablation is a treatment strategy that has been used for some types of tumors, such as liver tumors, in an attempt to improve local tumor control and reduce the risk of tumor recurrence. The idea behind this approach is that thermal ablation can destroy the majority of the tumor, but some cancer cells may remain in the surrounding tissue. By following up with irradiation,…	3	3	4	3	4	3	4	N/A	N/A		This open question is indeed a subject of debate and the AI has seen it right, pointing to two common opinions. Unfortunately, it only stated the facts without trying to reason both points of view, and conclusion in the end is that it is important to discuss benefits before one of the approaches is used, which is of course always a safe thing to do.
181	2023-02-24 13:21:05	v09.02.2023	Mechanical, Maritime and Materials Engineering (3mE)	To transport coal in an open pit mine with the capacity of 4200 tons per hour, is a belt conveyor system or a fleet of trucks preferred?	In general, a belt conveyor system is likely to be more efficient and cost-effective for transporting coal in an open pit mine with a high capacity such as 4200 tons per hour. There are several reasons for this: 1. Higher capacity: Belt conveyor systems can handle much larger volumes of material compared to a fleet of trucks. This means that fewer trips are required to transport the same amount o…	3	4	3	4	4	3	4	4	3			A belt conveyor transports rubber tires. The tires are evenly loaded on the belt. The belt runs at a constant speed of 4 meters per second. The transport capacity is 4200 tires per hour. What is the average pitch (in meter) between the tires on the belt?	We can begin by finding the time it takes for one tire to pass a fixed point on the belt, which we can then use to calculate the average pitch between the tires. Let's start by converting the transport capacity from tires per hour to tires per second: 4200 tires/hour = 4200/3600 tires/second = 1.1667 tires/second (rounded to 4 decimal places) Now, we can use the constant speed of the belt to find…	5	4	4	4	4	4	3	4	4			What are the reasons that discontinuous conveyors are applied?	Discontinuous conveyors, also known as intermittent or batch conveyors, are often used in situations where continuous conveyors are not practical or necessary. Here are some of the reasons why discontinuous conveyors may be preferred: 1. Batch processing: Discontinuous conveyors are well-suited to handling discrete batches of materials or products, where each batch can be handled separately and p…	3	4	4	2	3	4	2	3	4
182	2023-02-24 14:40:36	v09.02.2023	Aerospace Engineering (AE)	The Danish concept is often used to refer to a category of wind turbine designs. What made this category of designs successful?	The Danish concept, also known as the Danish stall-regulated concept, refers to a specific design approach for wind turbines that was developed in Denmark in the 1970s and 1980s. The Danish concept is characterized by a number of design features, including stall-regulated blades, a teetering hub, and a simple drivetrain. There are several factors that contributed to the success of the Danish conc…	5	5	5	5	4	4	N/A	N/A	N/A		The question was about knowledge of past technology. Therefore, there 'scientificness' is limited, and critical reflection and impact are not relevant.	In blade element momentum theory, the induction factor is solved iteratively. Suppose that the initial guess for the induction factor leads to a thrust force according to momentum theory that is smaller than the out-of-plane force according to blade-element theory. Is the real induction factor, after completion of the iteration, smaller or larger than the initial guess, if the wind turbine is in …	In blade element momentum theory, the induction factor represents the ratio of the actual velocity of the wind flowing through the rotor disk to the free stream velocity. The value of the induction factor directly affects the blade's lift and drag coefficients, and consequently, the overall performance of the wind turbine. During the iterative process of solving for the induction factor in blade …	3	5	5	3	4	4	N/A	N/A	N/A		The question was about the qualitative direction towards an iterative solution for a commonly used model/set of equations. It is hard to judge from the answer whether chatGPT found the answer to the question in verbal form, or that it used a mathematical argument / logic. Since no argument /rationale is given, it seems that the origin for the answer was written text about this issue.	When hydrogen is produced from offshore wind energy, is it better to have centralised or decentralised hydrogen production? Does the answer to this question depend on certain conditions?	The question of whether it is better to have centralized or decentralized hydrogen production from offshore wind energy depends on various factors and conditions. Centralized hydrogen production refers to large-scale facilities that produce hydrogen in one location and distribute it through a network of pipelines or other transport means. Decentralized hydrogen production, on the other hand, refe…	1	4	3	2	3	2	N/A	N/A	N/A		Even for this question it is difficult to respond to the critical reflection. There is no critical reflection in the answer, but this was also not asked for. Therefore, the lack of it is not directly a reason for me to doubt the answer. The answer doesn't provide strict suggestions, but it provides elements to consider in a qualitative way. Therefore, one cannot directly 'implement' the answer. N…
183	2023-02-27 09:23:00	v09.01.2023	Electrical Engineering, Mathematics & Computer Science (EEMCS)	What is the condition number of a matrix?	The condition number of a matrix is a measure of how sensitive the output of a linear system is to changes in the input, or how much the solution of a linear system can change when the matrix of coefficients and/or the right-hand side changes slightly. It is usually defined as the ratio of the largest singular value of a matrix to the smallest singular value of a matrix, or the square root of the…	3	5	5	3	4	N/A	N/A	N/A	N/A		I noticed that the answer was mostly a textual description but not a precise mathematical definition.	Implement a finite element code in Python to solve the Stokes equations. In order to solve the resulting linear system of iterations employ an iterative solver.	I can provide you with a general outline for implementing a finite element code in Python to solve the Stokes equations and using an iterative solver to solve the resulting linear system of equations. 1. Start by importing the necessary libraries for your finite element code, such as NumPy, SciPy, and Matplotlib. 2. Define the Stokes equations and their boundary conditions. 3. Discretize the doma…	3	5	3	1	4	N/A	4	4	4		No implementation was given but just an outline for the code.	How can the linear equation system arising from the discretization of a boundary value problem be efficiently solved using neural networks?	One approach to solving a linear equation system arising from the discretization of a boundary value problem using neural networks is to use a fully-connected feedforward neural network to approximate the solution. The network can be trained using a dataset of input-output pairs, where the inputs are the coefficients of the discretized system and the outputs are the corresponding solutions. Once …	3	5	4	3	4	3	N/A	4	3		The answer is basically a mixture of approaches that have been published and are partly quite limited. The answer actually addresses the question but does not give any new insights.
184	2023-02-27 15:48:47	v09.02.2023	Electrical Engineering, Mathematics & Computer Science (EEMCS)	How can we speed up a computer?	There are several ways to speed up a computer, depending on the specific factors that are slowing it down. Here are some general tips that can help improve performance: 1. Remove unwanted programs: Uninstalling programs that are no longer needed can free up hard drive space and reduce the amount of processing power needed to maintain them. 2. Delete temporary files: Over time, temporary files can…	3	4	4	4	4	N/A	N/A	4	N/A			How can we speed up a computer program execution from a hardware perspective?	There are several hardware upgrades and optimizations that can potentially speed up a computer program's execution: 1. Upgrade the CPU: The central processing unit (CPU) is the brain of a computer, and a faster CPU can often lead to faster program execution. Upgrading to a newer, more powerful CPU with more cores can help reduce processing times for programs that are CPU-intensive. 2. Add more me…	5	4	4	4	4	N/A	N/A	4	4			What is the best way to extend the instruction set of a computer processor?	Extending the instruction set of a computer processor can be a complex task, but here are some general steps that could be taken: 1. Identify the need for new instructions: Start by identifying the specific use cases where new instructions would be useful. For example, new instructions may be needed to accelerate certain computationally intensive tasks or to improve performance in a particular ap…	5	4	4	4	4	3	N/A	N/A	N/A
185	2023-02-27 15:58:38	v09.02.2023	Applied Sciences (AS)	What is the effect of co-feeding of formic acid on the yield of biomass on substrate of cultured microorganisms.	Co-feeding of formic acid can have both positive and negative effects on the yield of biomass on a substrate of cultured microorganisms, depending on various factors such as the type of microorganism, the concentration and duration of formic acid exposure, and the composition of the substrate. Formic acid is a weak organic acid that can act as a carbon and energy source for some microorganisms. I…	5	4	5	4	4	4	N/A	N/A	N/A			Which are the most likely import mechanisms of formic acid in Saccharomyces cerevisiae?	Formic acid is a toxic compound for most microorganisms, including Saccharomyces cerevisiae. However, this yeast has developed several mechanisms to mitigate the harmful effects of formic acid. One of the main import mechanisms of formic acid in Saccharomyces cerevisiae is through the Fps1p aquaglyceroporin, which is a plasma membrane protein that facilitates the diffusion of small uncharged mole…	3	4	3	3	3	3	N/A	N/A	N/A			Write a review paper on membrane transport systems in yeast.	Membrane transport systems are essential for the survival and growth of all living organisms, including yeast. Yeast cells require the uptake of nutrients, such as sugars and amino acids, and the removal of waste products to maintain their cellular functions. In this review paper, we will discuss the different types of membrane transport systems in yeast, their roles in cellular metabolism, and t…	3	4	4	4	4	N/A	N/A	N/A	N/A
186	2023-02-27 17:16:18	v09.02.2023	Civil Engineering and Geosciences (CEG)	What is the role of water in landslide initiation?	Water can play a critical role in landslide initiation by reducing the strength and stability of soil or rock slopes. There are several ways in which water can contribute to landslide initiation: 1. Saturation: When water saturates the soil or rock, it can reduce the strength of the material by decreasing the friction between soil particles or mineral grains. This reduction in strength can make t…	5	4	5	5	5	N/A	N/A	N/A	N/A			Give three methods to restoratie gully erosion channels?.	Gully erosion can be a serious problem that can cause extensive damage to the surrounding land. It is important to restore gully erosion channels as quickly as possible to prevent further erosion and to preserve the surrounding environment. Here are three methods to restore gully erosion channels: 1. Vegetation restoration: One of the most effective methods to restore gully erosion channels is th…	3	4	5	4	4	N/A	N/A	5	4	Technical: mitigating a gully from further erosion	However, answer 1 and 3 are similar but with different terms. So ChatGPT only gave 2 good answers	What are the scientific knowledge gaps in hill slope hydrology?	Hill slope hydrology is a field of study that focuses on the movement and storage of water in hillslopes, including processes such as infiltration, runoff, evapotranspiration, and groundwater recharge. While significant progress has been made in understanding the hydrological processes occurring in hillslopes, there are still several knowledge gaps that remain. Some of these include: 1. Spatial a…	3	3	3	2	3	2	N/A	3	N/A		The examples ChatGPT gave in the second sentence of every answer was not or only marginally related to the sentence before (first sentence of one bullet)
187	2023-02-28 11:30:14	v09.02.2023	Applied Sciences (AS)	Give three examples of enzymatic reactions that are likely to be catalysed by enzymes that employ an induced fit mechanism. Give three examples of reactions likely to be catalyzed by enzymes that do NOT employ an induced fit mechanism. Provide an explanation for your answers.	Examples of enzymatic reactions likely to be catalysed by enzymes that employ an induced fit mechanism: 1. Proteolytic enzymes: These enzymes break down proteins into smaller peptides and are known to undergo large conformational changes upon substrate binding. The conformational changes help the enzymes to better fit the substrate and improve the reaction rate. 2. Nucleases: These enzymes are in…	5	5	5	4	5	3	N/A	4	3		question gave more details than what I asked. Not exactly what I was asking but I think the question I gave was a bit vague	Consider the differences between the selection and screening approaches to directed evolution. What is one advantage of using selection instead of screening to obtain a desired trait, and what is one disadvantage of using selection?	Directed evolution is a method used to engineer proteins or other biological molecules with desired properties. There are two main approaches to directed evolution: selection and screening. Selection involves exposing a population of variants to conditions that select for the desired trait. Only the variants that display the desired trait are kept and used to create the next generation of variant…	5	5	5	3	3	1	2	2	2		The facts in the answer are true, but the "why" is not what I was asking for	How do bacteria synchronize phospholipid synthesis with cell growth?	Bacteria can coordinate the synthesis of phospholipids with cell growth through a variety of mechanisms. One such mechanism is the regulation of enzymes involved in the biosynthesis of phospholipids. For example, the synthesis of phospholipids can be regulated by controlling the activity of enzymes involved in the biosynthesis of phospholipids, such as phospholipid synthases. Additionally, bacter…	5	5	5	5	4	3	2	4	4		This is a good statement of the current state of the field, but the answer does not independently explore the "HOW" of the question (which is the topic of my research!)
188	2023-03-02 13:30:19	v09.02.2023	Aerospace Engineering (AE)	Write a computer program to propagate an orbit using Kepler's Equation (two-body dynamics). Use Newton-Raphson iteration to solve the implicit equation to convert from mean anomaly to eccentric anomaly. Demonstrate the code works correctly by plotting the orbit elements and Cartesian position and velocity of a geocentric Molniya orbit over a 2 day time period.	Sure, here is an example program in Python that propagates an orbit using Kepler's Equation and Newton-Raphson iteration to convert from mean anomaly to eccentric anomaly. It also plots the orbit elements and Cartesian position and velocity of a geocentric Molniya orbit over a 2-day time period. ```python import numpy as np import matplotlib.pyplot as plt # Define constants mu = 3.986004418e14 # …	3	N/A	5	4	3	N/A	N/A	N/A	N/A		The question requests chatGPT to write a program to propagate an orbit and plot results. The answer appears to be mostly correct, though there is an incorrect value used for the semi-major axis and a python syntax error in setting the data up to plot.	Explain the relative advantages and disadvantages of the following estimation techniques as applied to space debris tracking: Kalman Filter, Unscented Kalman Filter, Particle Filter, Gaussian Mixture Filter. Discuss the expected computational performance and ability of each method to accurately represent the orbital uncertainty in the case of sparse, ground-based measurement data (e.g. radar and …	Space debris tracking involves estimating the position and velocity of objects in orbit around the Earth. This is a challenging task due to the highly nonlinear dynamics of orbital motion and the limited and sparse nature of the data obtained from ground-based measurements such as radar and optical observations. Several estimation techniques have been developed to deal with these challenges, incl…	5	4	5	5	5	4	N/A	N/A	N/A		The answer is a thorough summary of existing knowledge and technically correct. I wouldn't say the AI "independently" drew any conclusions, it is just summarizing, but I selected this answer as it seemed closest to what was presented.	The past several decades have produced numerous objects in Earth orbit, particularly near the Geosynchronous Earth Orbit (GEO) region. These objects are typically tracked by ground-based optical telescopes, producing sparse angles-only measurement data. Given these constraints, it is important to task sensors efficiently to search for previously unknown objects while simultaneously tracking known…	Designing a sensor tasking strategy for a single ground-based optical telescope to efficiently conduct joint search and track operations for objects in geosynchronous orbit can be a challenging problem. However, here are some key strategies that can be followed to achieve this goal: 1. Predictive orbit modeling: A predictive orbit model can be used to determine where known objects will be located…	5	4	3	2	4	1	1	N/A	N/A		The reasoning and technical description here are surface level only. There is nothing technically wrong in the response, but it is mostly stating the obvious and not providing the level of detail and thoroughness neeeded to answer the question well.
189	2023-03-07 16:11:38	v09.01.2023	Aerospace Engineering (AE)	What are the main advantages of thermoplastic composites as compared to thermoset composites for aerospace applications?	Thermoplastic composites have several advantages over thermoset composites for aerospace applications, including: 1. Processability: Thermoplastic composites can be melted and reshaped multiple times, which makes them more versatile and easier to fabricate than thermoset composites. 2. Reparability: Thermoplastic composites can be repaired more easily than thermoset composites, since they can be …	3	4	4	4	3	N/A	N/A	N/A	N/A		Answer to question #1 is mostly correct although point 3 is not accurate enough and point 4 is not correct. Point 5 is correct but it is not answering the question.	What the the advantages and disadvantages of single-lap shear testing for quantifying the strength of welded joints in thermoplastic composites?	Single-lap shear testing is a widely used method for quantifying the strength of welded joints in thermoplastic composites. Some advantages of this method include that it is relatively simple to perform, it is well-suited for measuring the strength of joints made using a variety of welding techniques, and it can be used to evaluate the strength of both new and used joints. However, there are also…	3	4	5	4	4	2	N/A	N/A	N/A		Answer to question #2 is also partially correct: advantages are okay but it missed the point in the disadvantages (more difficult one). The answers to questions# 2 and #3 sound a lot like a student who has not studied much but is trying to use other knowledge they have acquired somewhere else, logic and some blabla to get away with it.	How does increasing the thickness of the adherends affect ultrasonic welding of thermoplastic composite parts?	Increasing the thickness of the adherends in ultrasonic welding of thermoplastic composite parts can have several effects. It can increase the required energy input, which can affect the overall efficiency of the welding process. It can also increase the time required to weld the parts, which can affect the overall productivity of the process. Additionally, increasing the thickness of the adheren…	3	4	5	2	4	2	N/A	N/A	N/A		Answer to question #3: it says a couple of things that could be correct but also mostly misses the point (it was a very difficult question). The answers to questions #2 and #3 sound a lot like a student who has not studied much but is trying to use other knowledge they have acquired somewhere else, logic and some blabla to get away with it.
190	2023-03-07 16:56:48	v09.02.2023	Electrical Engineering, Mathematics & Computer Science (EEMCS)	What section should a research paper start with?	A research paper typically starts with an introduction section, which provides the reader with an overview of the research topic, the research question or problem, the main objectives of the study, and the overall structure of the paper. The introduction section should also provide background information on the topic, including any relevant historical, social, or cultural context, and a review of…	5	4	5	4	3	N/A	N/A	4	N/A		Overall good, it was certain about the introduction containing background on the literature while this might also be in a background section.	What is the difference between trust and trustworthiness?	Trust refers to the belief or confidence that one person or entity has in another person or entity to act in a reliable, honest, and competent manner. Trust is a subjective and often emotional assessment of someone's character and behavior based on their past actions and reputation. On the other hand, trustworthiness is a trait or characteristic of an individual that makes them deserving of trust…	5	5	5	5	5	N/A	N/A	4	N/A			How do we achieve appropriate trust in AI?	Building appropriate trust in AI requires a multifaceted approach that involves a combination of technical and non-technical solutions. Here are some strategies that can help achieve appropriate trust in AI: 1. Transparency: One of the most important aspects of building trust in AI is ensuring that the algorithms and models are transparent. This means making the AI's decision-making process open …	5	5	5	4	4	N/A	N/A	N/A	N/A
191	2023-03-07 20:25:51	v09.02.2023	Mechanical, Maritime and Materials Engineering (3mE)	What are possible solutions to the mismatch of electricity supply and demand in the Dutch electricity production system?	There are several possible solutions to the mismatch of electricity supply and demand in the Dutch electricity production system, some of which are: 1. Energy storage: One possible solution is to increase the use of energy storage systems, such as batteries, which can store excess electricity generated during times of low demand and release it during times of high demand. 2. Renewable energy: Ano…	3	4	4	4	4	4	3	4	3	environmental/economical	Most of the answer was OK, except for proposing just ''renewable energy'' as this is only part of the answer; it needs to be connected to energy storage. On the other hand, the breadth of the answer was OK.	Which methodology would you advise to follow for an integrated process plant design in the context of the use of renewable, intermittent resources for the large-scale production of a base chemical or fuel?	Designing an integrated process plant for large-scale production of a base chemical or fuel using renewable and intermittent resources can be a challenging task. There are various methodologies and approaches that can be used to design such a plant. However, one approach that could be particularly useful in this context is a systems engineering approach. Systems engineering is a holistic approach…	3	4	4	2	3	3	3	3	3	environmental/economical	I found the answer a bit in the right direction, but not concrete enough; e.g. giving a very specific description of the methodology with references.	How to integrate intermittency, dealing with different time scales of renewable power supply, in the context of replacing fossil fuels at large-scale in the Dutch context?	Integrating intermittency of renewable power supply in the Dutch context requires a multi-faceted approach, as it involves addressing various technical, economic, and policy-related challenges. Here are some potential steps that could be taken: 1. Diversify Renewable Energy Sources: To mitigate intermittency, the Dutch government should aim to diversify its renewable energy sources. This can incl…	3	4	4	3	3	3	3	3	3	environmental/policy	Quite reasonable work out, but not going deep and no references.
192	2023-03-13 11:52:55	v09.02.2023	Aerospace Engineering (AE)	The lunar landing module weights 17.6 tonnes and has its center of mass located 3 meters above the ground, with four legs built in a way that the 4 feet form a square with 4.5 meters side. The landing module has a radius of gyration of 1.8 meters about its center of mass. During landing, two of the four legs hit the lunar surface on a small incline and suffers no rebound, causing the lunar module…	To solve this problem, we will need to use the conservation of angular momentum. The angular momentum of the lunar module before impact is given by: L1 = I1 * w1 where I1 is the moment of inertia of the lunar module about its center of mass and w1 is its initial angular velocity. The moment of inertia of the lunar module about its center of mass is given by the parallel axis theorem: I1 = Icm + M…	5	5	5	5	5	5	N/A	5	N/A			What is the buckling load of a square alluminium plate with 2 meters side and thickness of 1 milimeter, simply supported, under combined bi-axial compressive loading, assuming that the load in the two directions are the same?	The buckling load of a square aluminum plate under combined bi-axial compressive loading can be calculated using the Euler buckling formula. This formula relates the critical load to the dimensions and properties of the plate, as well as the boundary conditions and the applied loads. For a square plate with simply supported edges, the critical load for buckling due to combined bi-axial compressiv…	5	5	4	4	4	N/A	N/A	5	N/A			What is the effect of crashworthiness on the performance of hydrogen-powered aircraft?	Crashworthiness refers to the ability of an aircraft to withstand impact and protect its occupants during a crash. The effect of crashworthiness on the performance of hydrogen-powered aircraft is critical, as hydrogen is a highly flammable gas that can pose significant safety risks in the event of an accident. To ensure safety, hydrogen-powered aircraft must be designed with proper crashworthines…	5	5	4	4	4	4	4	N/A	N/A
193	2023-03-13 15:50:48	v09.02.2023	Electrical Engineering, Mathematics & Computer Science (EEMCS)	What is the Hamming distance of an error-correcting code and what does it tell us about the the number of errors that can be corrected or detected?	Hamming distance is a metric used to quantify the difference between two strings of equal length. In the context of error-correcting codes, the Hamming distance between two code words gives us an idea of the minimum number of bit errors that can be detected and corrected by the code. For example, if the Hamming distance between two code words is d, it means that the code can detect and correct up…	5	4	4	4	4	3	N/A	4	N/A	Last few questions raised above were very unclear to me due to bad phrasing (no subjec in question on critical attitudet!? Impact on what?)		What are the similarities and differences between turbo codes and LDPC codes?	Turbo codes and Low-Density Parity-Check (LDPC) codes are two error correction codes used in digital communication systems. Both codes are capable of achieving very low error rates, which makes them suitable for use in applications with high data rate requirements, such as wireless communications, deep space communications, and storage systems. Similarities: - Both Turbo codes and LDPC codes are …	5	4	5	5	4	N/A	N/A	N/A	N/A			What is the maximum size of a code correcting a certain number of deletions?	The maximum size of a code that can correct a certain number of deletions depends on the number of deletions that need to be corrected, as well as the length of the code words used in the code. In general, the larger the code words and the more deletions that need to be corrected, the larger the code must be. This is because larger code words can provide more information about the original messag…	5	4	3	3	4	N/A	N/A	N/A	N/A
194	2023-03-16 10:30:55	v09.01.2023	Civil Engineering and Geosciences (CEG)	What variables most influence the rate of groundwater recharge in unconfined aquifers?	The rate of groundwater recharge in unconfined aquifers is influenced by a number of variables, including precipitation, surface water availability, soil permeability, and vegetation. The amount and distribution of precipitation, as well as the presence of surface water bodies, can affect the amount of water that enters the aquifer. Soil permeability and vegetation can also affect the rate of rec…	3	4	4	3	4	N/A	N/A	N/A	N/A		ChatGPT answers the question you pose, so the words chosen for the question are essential and determine the details of the answer. Getting the most from it may require multiple iterations of question and answer, which was not done in this experiment. This first answer was mostly good, but I missed a couple of important variables. Only soil permeability is mentioned, rather than the more fundament…	How are river ecosystems impacted by alteration of the river's natural flow regime?	Alteration of a river's natural flow regime can have a significant impact on the ecosystem of the river and its surrounding area. Changes to the flow of water can disrupt the breeding and migration patterns of fish and other aquatic species, as well as altering the distribution and abundance of plant and animal life along the river's banks. Dams and other flow-regulating structures can also chang…	3	4	4	3	4	4	N/A	N/A	N/A		Again ChatGPT has answered my question as worded. I do not, however, find the answer satisfactory at an MSc level because it fails to mention anything about ecohydrological factors that explain the impacts mentioned. I especially miss any reference to changes in habitats or connectivity. Revising the question based on this first responses would have probably led to a more satisfactory second or t…	What would be the key attributes of a successful approach to assess river health at a global scale?	A successful approach to assess river health at a global scale would likely include the following key attributes: 1. Comprehensive data collection: This would involve gathering data on a wide range of physical, chemical, and biological indicators of river health, such as water temperature, pH, dissolved oxygen, nutrient levels, and the presence of specific fish and aquatic plant species. 2. Stand…	1	4	4	4	4	N/A	N/A	N/A	N/A		I tried to prompt an answer that would go beyond what is currently known (therefore generating something novel) by asking "what would be" rather than "what are", but the answer given sticks to well known attributes. They are correct and the list is comprehensive, but nothing new was revealed. I asked this question again on ChatGPT and included "not yet known to scientists" in the question. It gav…
[truncated: 4 more rows]

## Sheet: data analysis
answers	Format of answer	Level of English	Question relatedness	Completeness of answer	Scientific correctness	Reasoning	Critical attitude	Impact of answer implementation	Awareness of impact	Type of impact (if previous two questions were applicable), e.g. social, environmental, economical	Free text comment (e.g., Is the answer wrong based on data bias? Where did the AI have problems? What was good?)	Format of answer	Level of English	Question relatedness	Completeness of answer	Scientific correctness	Reasoning	Critical attitude	Impact of answer implementation	Awareness of impact	Type of impact (if previous two questions were applicable), e.g. social, environmental, economical	Free text comment (e.g., Is the answer wrong based on data bias? Where did the AI have problems? What was good?)	Format of answer	Level of English	Question relatedness	Completeness of answer	Scientific correctness	Reasoning	Critical attitude	Impact of answer implementation	Awareness of impact	Type of impact (if previous two questions were applicable), e.g. social, environmental, economical	Free text comment (e.g., Is the answer wrong based on data bias? Where did the AI have problems? What was good?)
number of replies	198	198	198	198	198	198	198	198	198	75	122	198	198	198	198	198	198	198	198	198	57	120	198	198	198	198	198	198	198	198	198	55	115
#1	14	1	1	17	10	14	37	9	12	0	0	22	0	3	38	15	25	36	6	12	0	0	31	0	5	33	12	30	45	6	18	0	0
#2	0	2	3	31	15	23	20	21	18	0	0	0	2	10	41	23	28	23	25	22	0	0	0	3	8	43	22	39	34	20	16	0	0
#3	77	31	19	33	45	36	14	46	31	0	0	101	37	39	40	66	40	17	52	21	0	0	86	36	37	50	51	47	15	43	21	0	0
[truncated: 16 more rows]

## Sheet: faculty - analysis
Mechanical, Maritime and Materials Engineering (3mE)	Format of answer	Level of English	Question relatedness	Completeness of answer	Scientific correctness	Reasoning	Critical attitude	Impact of answer implementation	Awareness of impact	Type of impact (if previous two questions were applicable), e.g. social, environmental, economical	Free text comment (e.g., Is the answer wrong based on data bias? Where did the AI have problems? What was good?)	Format of answer	Level of English	Question relatedness	Completeness of answer	Scientific correctness	Reasoning	Critical attitude	Impact of answer implementation	Awareness of impact	Type of impact (if previous two questions were applicable), e.g. social, environmental, economical	Free text comment (e.g., Is the answer wrong based on data bias? Where did the AI have problems? What was good?)	Format of answer	Level of English	Question relatedness	Completeness of answer	Scientific correctness	Reasoning	Critical attitude	Impact of answer implementation	Awareness of impact	Type of impact (if previous two questions were applicable), e.g. social, environmental, economical	Free text comment (e.g., Is the answer wrong based on data bias? Where did the AI have problems? What was good?)
[truncated: 21 more rows]

[truncated: 3 more sheets: impact - analysis, free text comments, free text comments - analysis]
